# Supplementary material for: Targeting Host Metabolic and Epigenetic Rewiring Blocks Lytic Gammaherpesvirus Production
Source: Viruses. 2026 May 19;18(5):574. doi: 10.3390/v18050574 (PMC13211458; doi:10.3390/v18050574)
Supplement: Supplementary file 1 [file viruses-18-00574-s001.zip]

Archive with 4 entries (4 files):
- Supplementary Table S3.xlsx
- Supplementary Table S2.xlsx
- Supplementary Table S1.xlsx
- Supplementary Figures.pdf
