# Supplementary material for: Targeting Host Metabolic and Epigenetic Rewiring Blocks Lytic Gammaherpesvirus Production
Source: Viruses. 2026 May 19;18(5):574. doi: 10.3390/v18050574 (PMC13211458; doi:10.3390/v18050574)
Supplement: Supplementary file 1 [file viruses-18-00574-s001.zip › Supplementary Table S3.xlsx]

## Sheet: Expanded Table
	Supplementary Table S3	RNA-seq analysis of chromatin modulating enzymes during lytic MHV-68 infection of NIH 3T3 cells
	Enzyme family	Mouse gene symbol	Base Mean	4 hpi (log2FC)	8 hpi (log2FC)	12 hpi (log2FC)	24 hpi (log2FC)	4 hpi (padj)	8 hpi (padj)	12 hpi (padj)	24 hpi (padj)
	DNA Demethylase	Tet2	551.09	-0.356627	0.631944	1.7496	3.21458	0.049309	7.90572e-05	9.33179e-31	2.46653e-75
	Lysine Demethylase (KDM)	Kdm3a	1976.38	-0.201836	0.304561	0.807487	2.67161	0.0674718	0.0021534	1.84413e-18	7.67003e-150
	Histone Deacetylase (HDAC)	Sirt1	384.045	0.393626	0.62278	0.775598	2.65955	2.37287e-05	1.26559e-12	1.8294e-15	4.23549e-72
	Histone Deacetylase (HDAC)	Sirt7	417.505	-0.107154	0.130701	0.772448	2.49649	0.328582	0.208636	2.80159e-16	1.13325e-64
	Histone Methyltransferase (HMT)	Setdb1	1548.13	0.277658	0.475166	0.740862	2.25208	0.00395781	2.28042e-08	9.00168e-19	3.08704e-110
	Lysine Demethylase (KDM)	Kdm5b	1386.73	-0.0188449	0.166871	1.28157	2.08125	0.914267	0.0993685	7.58004e-47	2.93093e-77
	Histone Methyltransferase (HMT)	Dot1l	2343.82	-0.232342	0.37471	0.846116	1.99356	0.011462	8.64935e-06	1.7522e-25	9.0705e-81
	Lysine Demethylase (KDM)	Kdm6a	470.486	0.00927244	0.132171	0.456901	1.81385	0.971573	0.347531	0.000140114	2.41866e-29
	Histone Acetyltransferase (HAT)	Oga	1998.02	-0.34843	0.254356	0.530883	1.75479	0.00312233	0.0346416	1.10996e-06	2.84427e-47
	Histone Acetyltransferase (HAT)	Kat8	200.156	-0.0569625	0.303031	0.319259	1.72181	0.778768	0.0222866	0.0309167	1.84201e-14
	Histone Deacetylase (HDAC)	Hdac6	575.738	-0.0523752	0.188152	0.51766	1.72002	0.667837	0.0412031	6.53622e-09	1.57262e-36
	Lysine Demethylase (KDM)	Kdm7a	967.355	-0.629285	0.23625	0.924787	1.67691	6.18185e-06	0.127287	2.74768e-11	3.14866e-21
	Histone Deacetylase (HDAC)	Sirt3	43.0735	-0.131517	-0.544892	0.733521	1.46165	0.811822	0.147247	0.0441485	0.00113179
	Lysine Demethylase (KDM)	Kdm4a	2072.81	-0.201439	0.100023	0.534627	1.35975	0.0202808	0.283145	5.54856e-12	7.07707e-44
	DNA Demethylase	Tet1	177.959	1.19519	0.759653	1.42386	1.33814	2.09853e-15	1.30178e-07	7.73212e-23	1.35295e-07
	Histone Deacetylase (HDAC)	Sirt6	309.819	-0.221176	0.0485018	0.238492	1.31541	0.134441	0.815515	0.119966	3.73452e-08
	Lysine Demethylase (KDM)	Jmjd1c	1819.99	-0.408501	0.125916	0.360195	1.30789	2.11064e-07	0.171836	1.01747e-05	1.67704e-33
	Histone Acetyltransferase (HAT)	Atf2	1119.75	-0.0262637	0.144352	0.237021	1.28265	0.879708	0.190038	0.0220794	3.48889e-26
	Lysine Demethylase (KDM)	Kdm5a	1151.25	-0.209082	0.138385	0.43956	1.22521	0.0430001	0.188905	1.84546e-06	2.69843e-22
	Lysine Demethylase (KDM)	Kdm2a	2601.2	0.0267333	0.187422	0.536675	1.22043	0.799155	0.00452747	5.82733e-18	7.2352e-41
	Histone Methyltransferase (HMT)	Kmt2e	2132.84	-0.4105	-0.242529	-0.0938148	1.20474	7.85061e-07	0.00527093	0.370006	6.16801e-32
	Histone Deacetylase (HDAC)	Hdac10	164.427	0.0329674	-0.0659901	-0.069039	1.12066	0.894457	0.719244	0.722008	1.06306e-05
	Histone Methyltransferase (HMT)	Kmt2b	1514.19	0.0163762	0.390217	0.628023	1.04008	0.923261	5.67035e-06	1.1286e-13	1.39065e-15
	Histone Acetyltransferase (HAT)	Kat2a	1341.73	0.196628	0.131059	0.243005	1.00623	0.00442497	0.0575453	0.000275431	8.50095e-21
	Histone Acetyltransferase (HAT)	Crebbp	1246.62	-0.0697487	0.296613	0.284158	0.96058	0.618994	0.00223097	0.00370906	3.15747e-13
	Lysine Demethylase (KDM)	Kdm1b	296.275	0.227939	0.0617587	0.147306	0.952898	0.0673557	0.679963	0.279637	2.12409e-05
	Histone Acetyltransferase (HAT)	Kat5	618.209	-0.133063	0.0830367	0.229878	0.93028	0.12415	0.379621	0.00879362	2.03881e-08
	DNA Methyltransferase (DNMT)	Dnmt3b	78.0327	0.183126	-0.120646	0.111523	0.897889	0.497834	0.671822	0.735901	0.0402891
	Histone Deacetylase (HDAC)	Hdac3	1108.69	-0.144113	0.00822081	-0.0682599	0.816477	0.0150792	0.95467	0.369696	4.30723e-12
	Histone Methyltransferase (HMT)	Setd5	2697.23	-0.135439	-0.147763	-0.054006	0.807555	0.0537197	0.024618	0.511466	1.9478e-19
	Lysine Demethylase (KDM)	Kdm4c	583.285	0.00585585	-0.200228	-0.0220503	0.797028	0.977202	0.0159361	0.881848	1.31666e-06
	Histone Methyltransferase (HMT)	Kmt2d	2191.28	0.130656	0.580016	0.647768	0.794734	0.682817	0.00922227	0.00200865	0.000450509
	Histone Acetyltransferase (HAT)	Clock	1023.27	0.0860871	-0.0355375	-0.109444	0.742583	0.372575	0.752948	0.232697	4.49037e-07
	E3 ligase activity	Ring1	292.181	-0.154223	-0.077274	0.142649	0.682655	0.113642	0.480956	0.211869	0.00648794
	Lysine Demethylase (KDM)	Kdm5d	222.25	-0.110299	0.0702214	-0.0405009	0.615792	0.431419	0.629755	0.839223	0.0165557
	Histone Deacetylase (HDAC)	Sirt2	1285.74	-0.0963367	-0.13378	-0.0232668	0.602042	0.323529	0.120522	0.863172	2.42203e-06
	Histone Methyltransferase (HMT)	Prmt5	577.59	-0.0326604	0.311702	0.11188	0.590805	0.81783	0.00015408	0.274648	0.00169203
	Histone Methyltransferase (HMT)	Ash1l	1867.17	-0.0589609	-0.0328389	-0.0257478	0.58568	0.761286	0.878694	0.916055	7.04037e-05
	Lysine Demethylase (KDM)	Kdm8	46.2303	-0.0901015	0.100828	-0.350606	0.584546	0.794296	0.768298	0.234261	0.193048
	Lysine Demethylase (KDM)	Kdm1a	961.845	-0.0232913	0.121818	0.319404	0.573879	0.857195	0.169229	0.000114482	0.000234754
	Histone Methyltransferase (HMT)	Kmt2c	730.053	-0.303296	0.0138138	-0.0604316	0.519875	0.0457834	0.983465	0.778631	0.00784226
	Histone Methyltransferase (HMT)	Ehmt1	925.676	0.10535	0.104581	0.0449564	0.486064	0.328582	0.299419	0.727861	0.00213328
	Histone Deacetylase (HDAC)	Hdac7	1668.52	0.197994	-0.265192	-0.039435	0.485972	0.00433545	5.59041e-05	0.687366	4.18216e-05
	Histone Methyltransferase (HMT)	Suv39h2	180.604	0.547212	0.444504	-0.707061	0.463734	0.000332925	0.00237428	8.29169e-06	0.136876
	DNA Methyltransferase (DNMT)	Dnmt3a	636.862	0.1177	-0.319669	-0.0146732	0.455027	0.290021	0.000487022	0.95079	0.00927454
	Lysine Demethylase (KDM)	Kdm6b	1061.58	-0.363324	-0.0402008	0.512048	0.450057	8.57327e-05	0.782758	6.21578e-08	0.011619
	Histone Deacetylase (HDAC)	Hdac11	90.1455	0.134298	-0.471732	0.115105	0.38249	0.63758	0.00807044	0.678548	0.26132
	Lysine Demethylase (KDM)	Kdm5c	1576.32	-0.0853366	0.0945162	0.272682	0.283832	0.286949	0.199923	4.28206e-05	0.0383363
	Lysine Demethylase (KDM)	Kdm4b	423.115	0.0166902	0.171303	0.577847	0.26158	0.936973	0.173349	3.93944e-07	0.32622
	Lysine Demethylase (KDM)	Phf8	388.575	-0.047507	-0.103317	0.132504	0.261235	0.768355	0.42426	0.328113	0.338079
	Histone Deacetylase (HDAC)	Hdac5	1417.76	-0.266889	-0.00328842	0.0907975	0.242663	0.00466501	1	0.426679	0.132032
	Lysine Demethylase (KDM)	Kdm4d	0.41611	-0.162293	0.0182953	-0.00465536	0.171362	NA	NA	NA	NA
	Histone Methyltransferase (HMT)	Ehmt2	3159.99	-0.09565	0.271905	0.44432	0.12114	0.139522	2.82937e-07	3.58482e-17	0.264262
	Histone Acetyltransferase (HAT)	Ep300	1709.65	0.0295274	0.151539	0.285685	0.109357	0.845174	0.127198	0.00171008	0.462176
	Histone Acetyltransferase (HAT)	Ncoa1	490.92	0.579281	0.163714	0.0122009	-0.0908207	1.80886e-14	0.0685782	0.954133	0.748812
	Histone Deacetylase (HDAC)	Sirt4	63.2043	-0.415787	-0.648245	-0.073943	-0.135402	0.0642287	0.00199283	0.836258	0.877227
	Lysine Demethylase (KDM)	Kdm3b	833.349	-0.106838	0.0577793	0.119292	-0.187773	0.190608	0.516311	0.154085	0.341969
	Histone Deacetylase (HDAC)	Hdac2	1586.36	0.103283	0.0504041	-0.192881	-0.215026	0.0505307	0.401974	0.000287484	0.148706
	Histone Methyltransferase (HMT)	Setd2	1233.32	-0.0689344	0.102522	-0.10246	-0.251709	0.498329	0.235793	0.264138	0.137253
	Histone Methyltransferase (HMT)	Carm1	1637.47	-0.0455816	0.28106	0.115784	-0.262005	0.676123	8.51693e-05	0.159472	0.100247
	Histone Methyltransferase (HMT)	Kmt2a	1322.97	-0.362406	0.15898	0.0888306	-0.306826	0.13395	0.541128	0.748458	0.252409
	Histone Methyltransferase (HMT)	Setdb2	100.883	-0.0389764	-0.071861	-0.079316	-0.42946	0.888552	0.757879	0.751701	0.409539
	Histone Deacetylase (HDAC)	Hdac4	591.061	0.197298	0.091129	-0.157601	-0.435387	0.0197239	0.335646	0.0903272	0.0827065
	Histone Methyltransferase (HMT)	Setd3	920.554	0.00192442	-0.0516834	-0.142577	-0.571652	1	0.65817	0.138846	0.000648658
	DNA Demethylase	Tet3	726.121	-0.132811	0.149038	0.150396	-0.617995	0.326367	0.221491	0.222895	0.0120543
	DNA Methyltransferase (DNMT)	Dnmt1	2404.52	-0.206682	0.0173301	-1.01404	-0.643083	0.0797439	0.940083	1.11496e-26	7.42088e-06
	Histone Methyltransferase (HMT)	Ezh2	920.638	0.0919479	0.239042	-0.877032	-0.66497	0.567481	0.0443395	7.67657e-16	0.00135491
	Lysine Demethylase (KDM)	Kdm2b	658.489	0.308393	-0.304321	-0.573696	-0.750313	0.000110933	0.000162567	1.42508e-11	0.00120578
	Histone Acetyltransferase (HAT)	Hat1	801.835	0.134629	0.195655	-0.821681	-0.754306	0.403796	0.146018	1.11455e-12	0.000744516
	Histone Deacetylase (HDAC)	Hdac1	1417.14	-0.206473	0.177464	0.110095	-0.772652	0.00157994	0.00666281	0.130296	2.42818e-06
	Histone Acetyltransferase (HAT)	Kat2b	309.518	0.09864	0.502317	0.0676637	-0.892503	0.67183	0.00170149	0.767265	0.0121436
	Lysine Demethylase (KDM)	Phf2	1008.36	-0.0565361	0.0761488	-0.0900163	-0.944035	0.371612	0.212211	0.176958	1.47409e-05
	Histone Methyltransferase (HMT)	Setd7	1149.71	-0.035939	-0.213917	-0.355855	-1.18893	0.718363	0.00190181	7.66158e-07	2.46841e-09
	Histone Methyltransferase (HMT)	Prmt1	1775.55	0.107851	0.209152	-0.121561	-1.23099	0.179313	0.00204328	0.106973	7.57916e-13
	E3 ligase activity	Rnf2	1049.79	-0.0211585	-0.249641	-0.177207	-1.4023	0.834287	5.62434e-05	0.013572	4.81277e-10
	Histone Deacetylase (HDAC)	Sirt5	15.8069	-0.430189	-0.605771	-0.646702	-1.40586	0.385588	0.131299	0.171007	0.101127
	Histone Deacetylase (HDAC)	Hdac9	73.1852	0.0398925	-1.02306	-0.805628	-1.4682	0.942404	0.0055597	0.0334975	0.0663786
	Histone Methyltransferase (HMT)	Suv39h1	503.767	0.105614	0.184432	-0.900971	-1.56541	0.537546	0.174471	7.33003e-14	1.24021e-06
	Histone Methyltransferase (HMT)	Prmt6	312.98	-0.0137564	-0.0710572	0.12466	-1.84903	0.931793	0.552106	0.311604	0.000572907
	Lysine Demethylase (KDM)	Riox1	238.893	0.202828	-0.212999	-0.482432	-2.47773	0.117031	0.113653	0.000495989	3.72294e-05
	Histone Deacetylase (HDAC)	Hdac8	111.622	-0.199312	0.163088	0.0657354	-2.52499	0.205927	0.366003	0.803917	1.10603e-05
