# Supplementary material for: Targeting Host Metabolic and Epigenetic Rewiring Blocks Lytic Gammaherpesvirus Production
Source: Viruses. 2026 May 19;18(5):574. doi: 10.3390/v18050574 (PMC13211458; doi:10.3390/v18050574)
Supplement: Supplementary file 1 [file viruses-18-00574-s001.zip › Supplementary Table S2.xlsx]

## Sheet: KEGG_mmu01100_modules
	Supplementary Table S2		RNA-seq analysis of Metabolic Genes (KEGG 01100 module) during lytic MHV-68 infection of NIH 3T3 cells
	Gene	Base Mean	4 hpi (log2FC)	8 hpi (log2FC)	12 hpi (log2FC)	24 hpi (log2FC)	4 hpi (padj)	8 hpi (padj)	12 hpi (padj)	24 hpi (padj)	KEGG Gene	KEGG Module Name	KEGG Module ID
1	4930438A08Rik	0.0496941	-0.106652	0	0	0	NA	NA	NA	NA	73988	Tyrosine degradation, tyrosine => homogentisate	M00044
2	4933405O20Rik	0	NA	NA	NA	NA	NA	NA	NA	NA	243996	Citrate cycle (TCA cycle, Krebs cycle)/Citrate cycle, first carbon oxidation, oxaloacetate => 2-oxoglutarate	M00009/M00010
3	A4galt	0	NA	NA	NA	NA	NA	NA	NA	NA	239559	Glycosphingolipid biosynthesis, globo-series, LacCer => Gb4Cer	M00068
4	Aadat	0.171581	0.0666893	0.0830621	0	0	NA	NA	NA	NA	23923	Lysine degradation, lysine => saccharopine => acetoacetyl-CoA	M00032
5	Aanat	0.126553	0.0229392	0.0610149	0.0558933	0	NA	NA	NA	NA	11298	Melatonin biosynthesis, animals, tryptophan => serotonin => melatonin	M00037
6	Aass	0.0865627	0	0	0.150791	0	NA	NA	NA	NA	30956	Lysine degradation, lysine => saccharopine => acetoacetyl-CoA	M00032
7	Abat	1.52493	0	0.0928845	0	0.359058	NA	NA	NA	NA	268860	GABA (gamma-Aminobutyrate) shunt	M00027
8	Acaa1a	454.711	-0.226779	-0.0687025	0.242473	1.31608	0.0600816	0.646917	0.0455704	5.94406e-12	113868	Jasmonic acid biosynthesis/beta-Oxidation, peroxisome, VLCFA/beta-Oxidation	M00113/M00861/M00087
9	Acaa1b	17.2506	-0.178255	0.0310471	0.560562	-0.255022	0.759251	1	0.207626	0.692667	235674	Jasmonic acid biosynthesis/beta-Oxidation/beta-Oxidation, peroxisome, VLCFA	M00113/M00087/M00861
10	Acaa2	1030.08	-0.189355	-0.158206	-0.00113346	-0.126846	0.018205	0.0507433	1	0.518143	52538	Fatty acid elongation in mitochondria/beta-Oxidation	M00085/M00087
11	Acaca	2653.09	-0.102014	0.0280917	-0.217744	-0.0181561	0.512271	0.88991	0.0694768	0.910324	107476	Fatty acid biosynthesis in mitochondria, fungi/Fatty acid biosynthesis, initiation	M00874/M00082
12	Acadl	1269.66	0.101764	0.270382	0.158212	-0.950308	0.10865	8.47148e-07	0.0106749	2.32607e-07	11363	beta-Oxidation	M00087
13	Acadm	519.24	-0.0256563	0.14535	0.403943	0.484138	0.863301	0.141656	2.11885e-05	0.0124903	11364	beta-Oxidation/Leucine degradation, leucine => acetoacetate + acetyl-CoA	M00087/M00036
14	Acads	350.66	-0.164175	-0.0885702	0.0859865	-1.33377	0.0794482	0.405303	0.49764	0.000561585	11409	Malonate semialdehyde pathway, propanoyl-CoA => acetyl-CoA	M00013
15	Acadvl	407.301	0.0747803	-0.21791	-0.148609	-1.43135	0.612423	0.0542835	0.261365	1.1635e-05	11370	beta-Oxidation	M00087
16	Acat1	477.308	0.00950951	-0.264462	-0.803238	-1.75293	0.981143	0.0792599	7.1537e-09	7.73568e-08	110446	C5 isoprenoid biosynthesis, mevalonate pathway, archaea/Ethylmalonyl pathway/Hydroxypropionate-hydroxybutylate cycle/Ketone body biosynthesis, acetyl-CoA => acetoacetate/3-hydroxybutyrate/acetone/Dicarboxylate-hydroxybutyrate cycle/C5 isoprenoid biosynthesis, mevalonate pathway	M00849/M00373/M00375/M00088/M00374/M00095
17	Acat2	7468.48	-0.121655	-0.0912991	-0.177491	0.591442	0.203182	0.330601	0.0291373	7.68601e-11	110460	Dicarboxylate-hydroxybutyrate cycle/C5 isoprenoid biosynthesis, mevalonate pathway, archaea/Hydroxypropionate-hydroxybutylate cycle/C5 isoprenoid biosynthesis, mevalonate pathway/Ethylmalonyl pathway/Ketone body biosynthesis, acetyl-CoA => acetoacetate/3-hydroxybutyrate/acetone	M00374/M00849/M00375/M00095/M00373/M00088
18	Acat3	13.4267	-0.715355	0.517731	0.174424	-0.292122	0.2866	0.366221	0.883484	0.769837	224530	Ketone body biosynthesis, acetyl-CoA => acetoacetate/3-hydroxybutyrate/acetone/C5 isoprenoid biosynthesis, mevalonate pathway, archaea/C5 isoprenoid biosynthesis, mevalonate pathway/Ethylmalonyl pathway/Dicarboxylate-hydroxybutyrate cycle/Hydroxypropionate-hydroxybutylate cycle	M00088/M00849/M00095/M00373/M00374/M00375
19	Acer1	0	NA	NA	NA	NA	NA	NA	NA	NA	171168	Sphingosine biosynthesis	M00099
20	Acer2	0.121269	0.0074435	0.0588434	0.0277426	0	NA	NA	NA	NA	230379	Sphingosine biosynthesis	M00099
21	Acmsd	1.13345	-0.0541384	0.128013	0	0.341209	NA	NA	NA	NA	266645	Tryptophan metabolism, tryptophan => kynurenine => 2-aminomuconate	M00038
22	Acnat1	2.63199	0	0	0.0945209	0.389881	NA	NA	0.849113	0.254072	230161	Conjugated bile acid biosynthesis, cholate => taurocholate/glycocholate	M00106
23	Acnat2	0	NA	NA	NA	NA	NA	NA	NA	NA	209186	Conjugated bile acid biosynthesis, cholate => taurocholate/glycocholate	M00106
24	Aco1	1281.41	0.132064	0.234959	0.363415	1.38206	0.08859	0.000405441	7.38851e-08	1.99154e-36	11428	Methylaspartate cycle/Citrate cycle, first carbon oxidation, oxaloacetate => 2-oxoglutarate/Citrate cycle (TCA cycle, Krebs cycle)/Glyoxylate cycle/Reductive citrate cycle (Arnon-Buchanan cycle)	M00740/M00010/M00009/M00012/M00173
25	Aco2	2656.95	-0.0498357	0.255541	0.229345	-0.535312	0.480593	4.77046e-07	1.37325e-05	3.5929e-06	11429	Citrate cycle, first carbon oxidation, oxaloacetate => 2-oxoglutarate/Reductive citrate cycle (Arnon-Buchanan cycle)/Citrate cycle (TCA cycle, Krebs cycle)/Methylaspartate cycle/Glyoxylate cycle	M00010/M00173/M00009/M00740/M00012
26	Acot8	67.0438	-0.140153	-0.254791	-0.0448416	1.53587	0.62484	0.303071	0.911465	4.63932e-05	170789	Bile acid biosynthesis, cholesterol => cholate/chenodeoxycholate	M00104
27	Acox1	1124.04	-0.0902025	0.0857221	0.315205	0.388729	0.301996	0.307893	1.81572e-05	0.0142954	11430	beta-Oxidation/Jasmonic acid biosynthesis/Malonate semialdehyde pathway, propanoyl-CoA => acetyl-CoA/beta-Oxidation, peroxisome, VLCFA	M00087/M00113/M00013/M00861
28	Acox2	0.0360408	0	0	0.0548525	0.264414	NA	NA	NA	NA	93732	Bile acid biosynthesis, cholesterol => cholate/chenodeoxycholate/beta-Oxidation, peroxisome, tri/dihydroxycholestanoyl-CoA => choloyl/chenodeoxycholoyl-CoA	M00104/M00862
29	Acox3	240.277	0.0446189	-0.249818	-0.0671061	-0.664271	0.842816	0.106607	0.756943	0.125016	80911	Malonate semialdehyde pathway, propanoyl-CoA => acetyl-CoA/Jasmonic acid biosynthesis/beta-Oxidation, peroxisome, VLCFA/beta-Oxidation	M00013/M00113/M00861/M00087
30	Acsbg1	32.2667	-0.265141	-0.393045	-0.0992972	3.2501	0.47663	0.218836	0.841773	5.31067e-12	94180	beta-Oxidation, acyl-CoA synthesis	M00086
31	Acsbg2	0.0607471	0	0	0.150791	0	NA	NA	NA	NA	328845	beta-Oxidation, acyl-CoA synthesis	M00086
32	Acsbg3	0	NA	NA	NA	NA	NA	NA	NA	NA	78625	beta-Oxidation, acyl-CoA synthesis	M00086
33	Acsf3	149.17	-0.0804031	-0.20294	-0.176489	-1.70735	0.673949	0.175945	0.310271	0.0165252	257633	Fatty acid biosynthesis in mitochondria, animals	M00873
34	Acsl1	468.913	0.195904	0.491445	0.0711943	0.372669	0.307983	0.00152617	0.751396	0.106732	14081	beta-Oxidation, acyl-CoA synthesis	M00086
35	Acsl3	1847.83	-0.363806	-0.00481555	-0.0554201	1.01624	0.000591565	1	0.707854	5.51865e-15	74205	beta-Oxidation, acyl-CoA synthesis	M00086
36	Acsl4	2568.44	-0.40387	0.010505	-0.0322093	-0.325819	2.28413e-07	0.961497	0.791506	0.0276121	50790	beta-Oxidation, acyl-CoA synthesis	M00086
37	Acsl5	748.128	-0.323984	-0.169782	-0.217464	-2.13496	1.36785e-05	0.0375461	0.011613	2.11905e-12	433256	beta-Oxidation, acyl-CoA synthesis	M00086
38	Acsl6	63.8479	-0.15269	0.0330753	-0.163504	0.590525	0.706771	0.953699	0.699595	0.190834	216739	beta-Oxidation, acyl-CoA synthesis	M00086
39	Acss1	1.3072	0.0223974	0.0566656	0.080033	0.31725	NA	NA	NA	NA	68738	Methanogenesis, acetate => methane	M00357
40	Acss2	338.503	-0.105008	-0.0895174	-0.0509703	0.843665	0.698829	0.724668	0.870514	0.00434078	60525	Methanogenesis, acetate => methane	M00357
41	Acy1	163.507	-0.0355015	0.347112	0.246345	1.32473	0.919055	0.0594503	0.241254	1.04346e-06	109652	Ornithine biosynthesis, glutamate => ornithine	M00028
42	Ada	95.0347	0.703303	0.603863	-0.237456	-0.28367	0.000427416	0.00180909	0.339147	0.671225	11486	Adenine ribonucleotide degradation, AMP => Urate	M00958
43	Adi1	698.413	-0.0550553	-0.189883	-0.246981	-1.06778	0.632986	0.0248437	0.00524238	1.92037e-05	104923	Methionine salvage pathway	M00034
44	Adpgk	1077.42	0.198429	0.312821	0.567417	3.02481	0.0507636	0.00029432	1.74266e-11	1.71306e-189	72141	Glycolysis (Embden-Meyerhof pathway), glucose => pyruvate	M00001
45	Adsl	784.492	-0.0643611	0.239744	0.0577953	-1.06932	0.641273	0.0118465	0.656831	1.1956e-05	11564	De novo purine biosynthesis, PRPP + glutamine => IMP/Adenine ribonucleotide biosynthesis, IMP => ADP,ATP	M00048/M00049
46	Adss1	47.3798	-0.142575	1.00187	1.89162	4.30396	0.775237	0.0038522	9.00017e-09	9.206e-27	11565	Adenine ribonucleotide biosynthesis, IMP => ADP,ATP	M00049
47	Adss2	1739.51	0.105422	-0.0336991	-0.16482	1.18772	0.15668	0.717179	0.0166421	4.9739e-36	11566	Adenine ribonucleotide biosynthesis, IMP => ADP,ATP	M00049
48	Afmid	80.717	-0.215156	0.199102	-0.402346	0.321321	0.431616	0.407326	0.0784005	0.325383	71562	Tryptophan metabolism, tryptophan => kynurenine => 2-aminomuconate/NAD biosynthesis, tryptophan => quinolinate => NAD	M00038/M00912
49	Agl	981.091	-0.00896186	0.0345009	0.0572595	0.711411	0.964759	0.81627	0.67603	1.09427e-06	77559	Glycogen degradation, glycogen => glucose-6P	M00855
50	Agmat	0	NA	NA	NA	NA	NA	NA	NA	NA	75986	Polyamine biosynthesis, arginine => agmatine => putrescine => spermidine	M00133
51	Agpat1	1234.76	-0.170667	-0.169106	-0.00811927	-0.12594	0.0714775	0.0584343	0.980727	0.504371	55979	Triacylglycerol biosynthesis	M00089
52	Agpat2	33.5082	0.0268447	0.110645	-0.0358165	-1.08665	0.957886	0.73008	0.967453	0.0572847	67512	Triacylglycerol biosynthesis	M00089
53	Agpat3	886.746	-0.1626	0.195772	0.0758491	-1.26109	0.0269007	0.00608337	0.402293	7.40895e-08	28169	Triacylglycerol biosynthesis	M00089
54	Agpat4	246.944	-0.504053	-0.324646	-0.0129609	-0.126083	2.5811e-08	0.00263401	0.972101	0.676482	68262	Triacylglycerol biosynthesis	M00089
55	Agpat5	418.186	-0.0875484	0.0222047	-0.243649	-0.319238	0.461247	0.896428	0.0191402	0.275752	52123	Triacylglycerol biosynthesis	M00089
56	Agxt	0	NA	NA	NA	NA	NA	NA	NA	NA	11611	Photorespiration/Formaldehyde assimilation, serine pathway	M00532/M00346
57	Ahcy	755.102	0.0662985	0.309979	-0.213703	-2.55297	0.600929	0.000499764	0.0267792	4.6853e-15	269378	Methionine degradation	M00035
58	Ahcyl	982.927	-0.0818248	0.374073	-0.226604	-2.19989	0.527477	5.45194e-05	0.0230675	3.29352e-16	11615	Methionine degradation	M00035
59	Ahcyl1	2463.76	0.108385	0.142434	-0.182125	-1.1281	0.135021	0.0299846	0.00556378	4.27474e-15	229709	Methionine degradation	M00035
60	Ahcyl2	706.444	-0.0887695	0.129429	0.386569	0.619219	0.225186	0.0595481	3.59836e-08	0.00431262	74340	Methionine degradation	M00035
61	Ak1	806.025	0.65227	0.34011	0.607536	-1.28498	9.65755e-08	0.0086841	6.63126e-07	2.59396e-06	11636	Adenine ribonucleotide biosynthesis, IMP => ADP,ATP	M00049
62	Ak2	1154.34	0.182594	0.141481	-0.239076	-0.922284	0.0566135	0.132941	0.00664038	6.99416e-06	11637	Adenine ribonucleotide biosynthesis, IMP => ADP,ATP	M00049
63	Ak4	369.923	0.391181	0.0553456	0.194188	-0.594977	0.00118533	0.763701	0.179979	0.107297	11639	Adenine ribonucleotide biosynthesis, IMP => ADP,ATP	M00049
64	Ak5	164.62	0.686819	-0.950503	-1.5943	-1.24585	0.00868587	2.49838e-05	6.40682e-13	0.025956	229949	Adenine ribonucleotide biosynthesis, IMP => ADP,ATP	M00049
65	Ak6	261.811	0.166792	0.175851	0.0128369	-1.03771	0.19763	0.147872	0.97114	0.0137082	102216272	Adenine ribonucleotide biosynthesis, IMP => ADP,ATP	M00049
66	Ak7	1.00162	0.0924471	0.317522	0.209115	0.468834	NA	NA	NA	NA	78801	Adenine ribonucleotide biosynthesis, IMP => ADP,ATP	M00049
67	Ak8	0.703929	0.24385	-0.180958	0.242115	0.439102	NA	NA	NA	NA	68870	Adenine ribonucleotide biosynthesis, IMP => ADP,ATP	M00049
68	Ak9	0.0931176	0.0370022	-0.0146459	0.0468945	0.224606	NA	NA	NA	NA	633979	Pyrimidine ribonucleotide biosynthesis, UMP => UDP/UTP,CDP/CTP/Pyrimidine deoxyribonucleotide biosynthesis, UDP => dTTP/Adenine ribonucleotide biosynthesis, IMP => ADP,ATP/Guanine ribonucleotide biosynthesis, IMP => GDP,GTP/Deoxyribonucleotide biosynthesis, ADP/GDP/CDP/UDP => dATP/dGTP/dCTP/dUTP	M00052/M00938/M00049/M00050/M00053
69	Akp3	0.605178	-0.0991088	0.110211	-0.0641893	0.222984	NA	NA	NA	NA	11648	Tetrahydrofolate biosynthesis, GTP => THF	M00126
70	Akr1a1	5075.14	0.0810598	0.00940317	-0.0410001	-1.77508	0.324221	0.952219	0.645778	8.54714e-41	58810	Ascorbate biosynthesis, animals, glucose-1P => ascorbate/Glucuronate pathway (uronate pathway)	M00129/M00014
71	Akr1d1	0	NA	NA	NA	NA	NA	NA	NA	NA	208665	Bile acid biosynthesis, cholesterol => cholate/chenodeoxycholate	M00104
72	Alad	721.291	0.0390252	0.186148	-0.234313	0.685073	0.85688	0.200832	0.0925739	0.000168781	17025	Heme biosynthesis, plants and bacteria, glutamate => heme/Heme biosynthesis, bacteria, glutamyl-tRNA => coproporphyrin III => heme/Heme biosynthesis, animals and fungi, glycine => heme/Siroheme biosynthesis, glutamyl-tRNA => siroheme	M00121/M00926/M00868/M00846
73	Alas1	405.078	-0.0646197	0.211696	0.333054	0.222992	0.764447	0.178184	0.0286932	0.565139	11655	Heme biosynthesis, animals and fungi, glycine => heme	M00868
74	Alas2	0	NA	NA	NA	NA	NA	NA	NA	NA	11656	Heme biosynthesis, animals and fungi, glycine => heme	M00868
75	Aldh18a1	1141.52	0.233281	-0.129805	-0.274141	-0.106676	0.00232099	0.106373	0.000318457	0.539504	56454	Proline biosynthesis, glutamate/ornithine => proline	M00015
76	Aldh1b1	0	NA	NA	NA	NA	NA	NA	NA	NA	72535	Pantothenate biosynthesis, 2-oxoisovalerate/spermine => pantothenate/GABA biosynthesis, eukaryotes, putrescine => GABA	M00913/M00135
77	Aldh2	884.114	0.188087	0.428051	0.353128	-0.0104976	0.00537088	6.21511e-12	2.05211e-07	0.968027	11669	GABA biosynthesis, eukaryotes, putrescine => GABA/Pantothenate biosynthesis, 2-oxoisovalerate/spermine => pantothenate	M00135/M00913
78	Aldh3a2	671.311	-0.0357731	-0.0880846	-0.157437	-0.270581	0.799427	0.418315	0.134311	0.254072	11671	GABA biosynthesis, eukaryotes, putrescine => GABA/Pantothenate biosynthesis, 2-oxoisovalerate/spermine => pantothenate	M00135/M00913
79	Aldh5a1	103.331	-0.0198181	0.246541	0.076942	0.368011	0.962887	0.27343	0.792726	0.341679	214579	GABA (gamma-Aminobutyrate) shunt	M00027
80	Aldh6a1	108.652	-0.290463	-0.311516	-0.457495	0.354139	0.0906361	0.0820743	0.0215869	0.282395	104776	Malonate semialdehyde pathway, propanoyl-CoA => acetyl-CoA	M00013
81	Aldh7a1	640.401	-0.12601	-0.162558	-0.147829	0.499336	0.229399	0.0941729	0.16454	0.010245	110695	Lysine degradation, lysine => saccharopine => acetoacetyl-CoA/GABA biosynthesis, eukaryotes, putrescine => GABA/Betaine biosynthesis, choline => betaine	M00032/M00135/M00555
82	Aldh8a1	8.36305	1.1081	0.137343	0.640253	3.71205	0.198582	0.909173	0.465619	1.0207e-07	237320	Tryptophan metabolism, tryptophan => kynurenine => 2-aminomuconate	M00038
83	Aldh9a1	1202.77	-0.0703783	-0.054721	-0.158306	-0.606408	0.330132	0.442763	0.0123146	0.000642763	56752	GABA biosynthesis, eukaryotes, putrescine => GABA	M00135
84	Aldoa	7900.16	-0.0820065	-0.100182	0.0144308	-1.00475	0.523349	0.370349	0.942875	2.74116e-19	11674	Reductive pentose phosphate cycle (Calvin cycle)/Reductive pentose phosphate cycle, glyceraldehyde-3P => ribulose-5P/Reductive pentose phosphate cycle, glyceraldehyde-3P => ribulose-5P/Reductive pentose phosphate cycle (Calvin cycle)/Glycolysis (Embden-Meyerhof pathway), glucose => pyruvate/Gluconeogenesis, oxaloacetate => fructose-6P	M00165/M00167/M00167/M00165/M00001/M00003
85	Aldoart1	9.49965	-1.631	0.245232	0.534923	1.21464	0.0515846	0.844891	0.492062	0.0988582	353204	Reductive pentose phosphate cycle, glyceraldehyde-3P => ribulose-5P/Glycolysis (Embden-Meyerhof pathway), glucose => pyruvate/Gluconeogenesis, oxaloacetate => fructose-6P/Reductive pentose phosphate cycle (Calvin cycle)/Reductive pentose phosphate cycle, glyceraldehyde-3P => ribulose-5P/Reductive pentose phosphate cycle (Calvin cycle)	M00167/M00001/M00003/M00165/M00167/M00165
86	Aldoart2	4.46788	-2.02402	1.05844	0.402481	1.46809	NA	0.196442	0.649206	0.0539725	79459	Reductive pentose phosphate cycle, glyceraldehyde-3P => ribulose-5P/Reductive pentose phosphate cycle (Calvin cycle)/Glycolysis (Embden-Meyerhof pathway), glucose => pyruvate/Gluconeogenesis, oxaloacetate => fructose-6P/Reductive pentose phosphate cycle (Calvin cycle)/Reductive pentose phosphate cycle, glyceraldehyde-3P => ribulose-5P	M00167/M00165/M00001/M00003/M00165/M00167
87	Aldob	0.017594	0	0	0	0.266167	NA	NA	NA	NA	230163	Reductive pentose phosphate cycle (Calvin cycle)/Reductive pentose phosphate cycle, glyceraldehyde-3P => ribulose-5P/Reductive pentose phosphate cycle (Calvin cycle)/Gluconeogenesis, oxaloacetate => fructose-6P/Glycolysis (Embden-Meyerhof pathway), glucose => pyruvate/Reductive pentose phosphate cycle, glyceraldehyde-3P => ribulose-5P	M00165/M00167/M00165/M00003/M00001/M00167
88	Aldoc	2.57735	-0.103974	0.587602	0.0453428	0.411809	NA	NA	1	0.611549	11676	Gluconeogenesis, oxaloacetate => fructose-6P/Reductive pentose phosphate cycle (Calvin cycle)/Reductive pentose phosphate cycle, glyceraldehyde-3P => ribulose-5P/Glycolysis (Embden-Meyerhof pathway), glucose => pyruvate/Reductive pentose phosphate cycle (Calvin cycle)/Reductive pentose phosphate cycle, glyceraldehyde-3P => ribulose-5P	M00003/M00165/M00167/M00001/M00165/M00167
89	Alg1	416.504	-0.344309	-0.204559	0.18098	2.39033	0.00630366	0.106278	0.186566	5.77734e-55	208211	N-glycan precursor biosynthesis	M00055
90	Alg10b	2063.47	0.0951942	-0.0742016	-0.644	-2.83441	0.363881	0.464447	1.71024e-16	1.51344e-30	380959	N-glycan precursor biosynthesis	M00055
91	Alg11	461.027	0.0961719	0.0399406	0.341425	1.1543	0.494539	0.813556	0.00257628	4.60706e-10	207958	N-glycan precursor biosynthesis	M00055
92	Alg12	106.046	-0.228861	-0.571832	-0.343739	-0.17684	0.345732	0.00231112	0.112247	0.745855	223774	N-glycan precursor biosynthesis	M00055
93	Alg13	219.776	0.109073	0.469704	-0.781501	-0.370669	0.455446	2.39929e-05	1.22814e-10	0.307296	67574	N-glycan precursor biosynthesis	M00055
94	Alg14	143.598	-0.141497	-0.218034	-0.521477	-2.26094	0.294832	0.0925122	0.000267977	0.00214687	66789	N-glycan precursor biosynthesis	M00055
95	Alg2	376.506	0.123867	-0.608597	-0.462849	-2.81246	0.296375	3.72577e-11	2.08068e-05	7.02369e-05	56737	N-glycan precursor biosynthesis	M00055
96	Alg3	263.991	-0.0365788	-0.0730185	-0.123238	1.78479	0.85443	0.648969	0.433666	1.08143e-19	208624	N-glycan precursor biosynthesis	M00055
97	Alg5	351.853	-0.0894056	-0.333426	-0.343938	0.126529	0.457997	0.000366465	0.00139771	0.642794	66248	N-glycan precursor biosynthesis	M00055
98	Alg6	144.416	0.0960112	-0.278794	-0.937059	-0.28259	0.632181	0.0410982	1.65053e-10	0.584062	320438	N-glycan precursor biosynthesis	M00055
99	Alg8	166.564	-0.0557384	-0.0518555	0.172682	1.5242	0.865238	0.865253	0.468931	2.61434e-09	381903	N-glycan precursor biosynthesis	M00055
100	Alg9	249.323	-0.0478226	-0.128087	-0.267305	-1.25543	0.730012	0.242775	0.0225119	0.00487788	102580	N-glycan precursor biosynthesis/N-glycan precursor biosynthesis	M00055/M00055
101	Allc	0	NA	NA	NA	NA	NA	NA	NA	NA	94041	Purine degradation, xanthine => urea	M00546
102	Alpi	0.270939	-0.0633918	0.0403777	0.100081	0.235386	NA	NA	NA	NA	76768	Tetrahydrofolate biosynthesis, GTP => THF	M00126
103	Alpl	0.177218	0.0290083	0	-0.0047807	0	NA	NA	NA	NA	11647	Tetrahydrofolate biosynthesis, GTP => THF	M00126
104	Alppl2	0.182241	0	0	0.242339	0	NA	NA	NA	NA	11650	Tetrahydrofolate biosynthesis, GTP => THF	M00126
105	Amacr	247.115	-0.355265	-0.517283	-0.33413	-0.176658	0.0275581	0.000321981	0.0538708	0.549606	17117	Bile acid biosynthesis, cholesterol => cholate/chenodeoxycholate	M00104
106	Amd1	2472.24	0.102128	0.0922234	-0.228894	0.505765	0.100981	0.12178	3.33956e-05	1.97202e-07	11702	Polyamine biosynthesis, arginine => agmatine => putrescine => spermidine/Methionine salvage pathway	M00133/M00034
107	Amd2	144.65	0.205774	-0.0799409	-0.481794	-0.271369	0.221978	0.689312	0.00326963	0.532876	100041585	Methionine salvage pathway/Polyamine biosynthesis, arginine => agmatine => putrescine => spermidine	M00034/M00133
108	Amdhd1	0.0182572	0	-0.00390654	0	0	NA	NA	NA	NA	71761	Histidine degradation, histidine => N-formiminoglutamate => glutamate	M00045
109	Ampd1	9.37421	-0.272177	0.879772	1.83068	4.26107	0.837711	0.259713	0.0200075	5.40847e-09	229665	Adenine ribonucleotide degradation, AMP => Urate	M00958
110	Ampd2	1425.01	0.0306805	-0.111474	0.421371	2.08633	0.851968	0.336838	8.53826e-06	7.0096e-74	109674	Adenine ribonucleotide degradation, AMP => Urate	M00958
111	Ampd3	850.746	0.703433	0.763115	1.03199	0.342932	2.22464e-16	6.38915e-18	1.18137e-29	0.114545	11717	Adenine ribonucleotide degradation, AMP => Urate	M00958
112	Amt	18.0409	0.914769	0.437261	0.456576	1.56841	0.0760232	0.354924	0.397654	0.000252049	434437	Photorespiration	M00532
113	Apip	116.31	0.0775261	-0.260674	-0.14102	-1.50302	0.752268	0.161041	0.549635	0.0163252	56369	Methionine salvage pathway	M00034
114	Arg1	0	NA	NA	NA	NA	NA	NA	NA	NA	11846	Urea cycle/Polyamine biosynthesis, arginine => ornithine => putrescine	M00029/M00134
115	Arg2	0.147572	-0.108541	0	0	0	NA	NA	NA	NA	11847	Polyamine biosynthesis, arginine => ornithine => putrescine/Urea cycle	M00134/M00029
116	Arsb	969.37	0.0709455	0.207789	-0.00391013	-2.99668	0.508199	0.0120682	1	4.90942e-14	11881	Chondroitin sulfate degradation/Dermatan sulfate degradation	M00077/M00076
117	Asah1	2289.44	-0.0639082	-0.111376	-0.283775	-1.05207	0.343384	0.0508791	2.01106e-07	4.27972e-12	11886	Sphingosine biosynthesis	M00099
118	Asah2	156.618	-0.0933817	-0.591584	-0.334494	-1.39203	0.574475	3.04567e-06	0.0282687	0.00658788	54447	Sphingosine biosynthesis	M00099
119	Asl	319.759	-0.215153	0.0316208	0.142267	1.02542	0.0839745	0.87432	0.330142	5.17019e-06	109900	Arginine biosynthesis, glutamate => acetylcitrulline => arginine/Arginine biosynthesis, ornithine => arginine/Urea cycle	M00845/M00844/M00029
120	Asmt	0.112625	-0.0179023	0	0.0356559	0.221038	NA	NA	NA	NA	107626	Melatonin biosynthesis, animals, tryptophan => serotonin => melatonin	M00037
121	Aspdh	0.0907368	0	0.0847753	0.051193	0.220977	NA	NA	NA	NA	68352	NAD biosynthesis, aspartate => quinolinate => NAD	M00115
122	Ass1	173.333	-0.0557184	-0.548208	-0.779907	-2.189	0.885568	0.0122236	0.000366716	0.00224469	11898	Arginine biosynthesis, glutamate => acetylcitrulline => arginine/Urea cycle/Arginine biosynthesis, ornithine => arginine	M00845/M00029/M00844
123	Atic	2942.81	0.288169	0.394803	0.17805	-0.318549	0.00149506	2.17392e-06	0.0483337	0.0173339	108147	De novo purine biosynthesis, PRPP + glutamine => IMP	M00048
124	Atp5f1a	5744.36	0.0624097	0.0782042	-0.0342931	-2.21636	0.337445	0.174128	0.622146	1.9171e-66	11946	F-type ATPase, eukaryotes	M00158
125	Atp5f1b	11883.4	0.0579024	0.514959	0.391512	-0.614122	0.353723	4.73479e-31	3.56003e-18	2.91963e-20	11947	F-type ATPase, eukaryotes	M00158
126	Atp5f1c	1803.5	0.0604983	0.188625	0.0911539	-0.819785	0.371628	0.000343867	0.131556	4.38787e-09	11949	F-type ATPase, eukaryotes	M00158
127	Atp5f1d	1421.64	-0.0120048	0.0810639	-0.0763235	-2.80717	0.906588	0.211901	0.278175	7.0338e-19	66043	F-type ATPase, eukaryotes	M00158
128	Atp5f1e	357.369	-0.0780798	-0.228187	-0.241562	-2.4077	0.609733	0.0532066	0.0564207	7.28408e-06	67126	F-type ATPase, eukaryotes	M00158
129	Atp5mc1	954.794	-0.0742096	-0.0101849	-0.150904	-1.55416	0.492443	0.962591	0.0956963	1.52097e-10	11951	F-type ATPase, eukaryotes	M00158
130	Atp5mc2	1133.62	-0.0745855	0.0348055	-0.193757	-2.25865	0.343941	0.700557	0.00551661	2.22582e-18	67942	F-type ATPase, eukaryotes	M00158
131	Atp5mc3	2611.06	0.106405	0.182744	0.0618735	-2.17618	0.211246	0.011798	0.490009	1.21929e-29	228033	F-type ATPase, eukaryotes	M00158
132	Atp5me	475.177	0.00750971	0.342393	0.40644	-0.229998	0.96045	1.29345e-06	1.67962e-07	0.367154	11958	F-type ATPase, eukaryotes	M00158
133	Atp5mf	878.156	-0.0196133	0.250289	0.0445609	-1.28093	0.856372	0.000100179	0.641436	2.57324e-09	57423	F-type ATPase, eukaryotes	M00158
134	Atp5mg	1068.03	0.016774	0.199782	0.0832506	-0.73972	0.893409	0.00550536	0.344978	7.2924e-05	27425	F-type ATPase, eukaryotes	M00158
135	Atp5pb	2153.04	0.0526447	0.0019365	-0.0838911	-1.58166	0.513698	1	0.226363	2.12608e-22	11950	F-type ATPase, eukaryotes	M00158
136	Atp5pd	1225.6	0.0313589	0.127455	0.040436	-1.26337	0.799365	0.137119	0.724196	3.18215e-10	71679	F-type ATPase, eukaryotes	M00158
137	Atp5pf	918.771	0.0590316	-0.0523158	-0.238507	-2.49122	0.663478	0.688676	0.0171195	1.18729e-18	11957	F-type ATPase, eukaryotes	M00158
138	Atp5po	1041.34	-0.0337097	0.304159	0.116293	-1.41479	0.781082	5.64923e-05	0.196503	7.26595e-11	28080	F-type ATPase, eukaryotes	M00158
139	ATP6	344987	0.0672237	1.18611	2.22959	5.87024	0.789482	2.12754e-15	8.64549e-54	0	17705	F-type ATPase, eukaryotes	M00158
140	Atp6ap1	3386.29	-0.0547638	0.229059	0.237529	-0.206045	0.47663	3.95852e-05	2.29352e-05	0.0680387	54411	V-type ATPase, eukaryotes	M00160
141	Atp6v0a1	1595.65	0.00957571	-0.287437	-0.0045356	0.839254	0.939769	2.93265e-06	0.998683	2.35046e-10	11975	V-type ATPase, eukaryotes	M00160
142	Atp6v0a2	1121.1	-0.000774489	-0.669044	-0.645736	-0.0132341	1	6.30878e-14	1.07991e-11	0.945891	21871	V-type ATPase, eukaryotes	M00160
143	Atp6v0a4	18.738	0.0861941	-1.14481	0.00355171	0.672599	0.906701	0.0157117	1	0.232082	140494	V-type ATPase, eukaryotes	M00160
144	Atp6v0b	3054.32	0.0010047	-0.0904689	0.309422	1.7122	1	0.364631	0.00014793	4.99119e-77	114143	V-type ATPase, eukaryotes	M00160
145	Atp6v0c	1543.52	-0.0713356	-0.105924	0.0829752	-2.70457	0.54937	0.292727	0.440524	5.50205e-13	11984	V-type ATPase, eukaryotes	M00160
146	Atp6v0d1	1694.81	-0.200063	-0.328515	-0.171115	-1.22362	0.000463423	1.58565e-09	0.00559511	1.5787e-09	11972	V-type ATPase, eukaryotes	M00160
147	Atp6v0d2	0.974677	0.060318	-0.204973	0.0425591	0	NA	NA	NA	NA	242341	V-type ATPase, eukaryotes	M00160
148	Atp6v0e	549.118	-0.162842	-0.448006	-0.400358	-0.947375	0.00691259	5.76557e-14	2.8808e-08	0.00122769	11974	V-type ATPase, eukaryotes	M00160
149	Atp6v0e2	43.4056	-0.308839	-0.544169	-0.705836	-1.77551	0.350002	0.062574	0.0174202	0.0328283	76252	V-type ATPase, eukaryotes	M00160
150	Atp6v1a	2498.13	-0.188742	-0.165063	0.17408	0.126717	0.00049707	0.00250816	0.00210028	0.325073	11964	V-type ATPase, eukaryotes	M00160
151	Atp6v1b1	0.0896947	0	0	0.150791	0	NA	NA	NA	NA	110935	V-type ATPase, eukaryotes	M00160
152	Atp6v1b2	4080.81	-0.0381179	0.0775584	0.390542	1.1473	0.761199	0.42853	2.99513e-07	1.94518e-32	11966	V-type ATPase, eukaryotes	M00160
153	Atp6v1c1	1504.27	-0.0713232	-0.023267	0.265325	0.696176	0.470102	0.853975	0.000456891	4.95513e-07	66335	V-type ATPase, eukaryotes	M00160
154	Atp6v1c2	0.0291539	0	0.0915392	0	0	NA	NA	NA	NA	68775	V-type ATPase, eukaryotes	M00160
155	Atp6v1d	1151.44	-0.162762	-0.280291	0.0833339	0.0524315	0.124595	0.00274629	0.487254	0.84966	73834	V-type ATPase, eukaryotes	M00160
156	Atp6v1e1	1809.9	-0.24733	-0.242153	0.121484	0.2411	0.00202053	0.00193657	0.168171	0.141197	11973	V-type ATPase, eukaryotes	M00160
157	Atp6v1e2	0.0524801	0	0.0915112	0	0.269982	NA	NA	NA	NA	74915	V-type ATPase, eukaryotes	M00160
158	Atp6v1f	965.284	-0.121647	0.011483	-0.0700948	-0.83326	0.0524575	0.920803	0.379353	0.00034238	66144	V-type ATPase, eukaryotes	M00160
159	Atp6v1g1	4276.08	-0.159245	-0.589658	-0.588341	-0.332794	0.00638213	4.11876e-31	8.76919e-29	0.0042564	66290	V-type ATPase, eukaryotes	M00160
160	Atp6v1g2	14.5306	-0.723912	-0.205944	0.00112608	-0.160198	0.056743	0.688216	1	0.816634	66237	V-type ATPase, eukaryotes	M00160
161	Atp6v1g3	0	NA	NA	NA	NA	NA	NA	NA	NA	338375	V-type ATPase, eukaryotes	M00160
162	Atp6v1h	2170.75	-0.11719	-0.122863	0.149799	-0.264459	0.0962145	0.0682834	0.0256596	0.0966689	108664	V-type ATPase, eukaryotes	M00160
163	ATP8	61084.6	0.212746	1.1305	2.3681	6.09442	0.351671	2.23833e-11	1.70723e-48	0	17706	F-type ATPase, eukaryotes	M00158
164	Auh	138.009	-0.400309	-0.445294	-0.00999716	-0.153946	0.00960167	0.00420332	1	0.829906	11992	Leucine degradation, leucine => acetoacetate + acetyl-CoA	M00036
165	Azin2	142.714	0.517135	-0.0790918	0.076251	-0.38059	0.0251649	0.827605	0.84655	0.476218	242669	Polyamine biosynthesis, arginine => agmatine => putrescine => spermidine	M00133
166	B3galnt1	521.421	0.0487894	-0.7917	-1.30404	-4.11747	0.621483	3.35544e-29	5.26103e-55	3.29365e-25	26879	Glycosphingolipid biosynthesis, globo-series, LacCer => Gb4Cer	M00068
167	B3galnt2	312.822	0.203473	0.0102153	-0.222172	-0.515513	0.160934	0.988405	0.106956	0.14555	97884	O-glycan biosynthesis, mannose type (core M3)	M00872
168	B3galt1	25.7965	0.0512978	0.48464	0.00612945	0.256112	0.936635	0.41901	1	0.925981	26877	Glycosphingolipid biosynthesis, lacto-series, LacCer => Lc4Cer	M00070
169	B3galt2	0	NA	NA	NA	NA	NA	NA	NA	NA	26878	Glycosphingolipid biosynthesis, lacto-series, LacCer => Lc4Cer	M00070
170	B3galt5	0	NA	NA	NA	NA	NA	NA	NA	NA	93961	Glycosphingolipid biosynthesis, lacto-series, LacCer => Lc4Cer	M00070
171	B3galt6	91.2012	-0.0330271	-0.288218	-0.355317	-1.80567	0.922576	0.175003	0.117343	0.00191676	117592	Glycosaminoglycan biosynthesis, linkage tetrasaccharide	M00057
172	B3gat3	413.079	-0.270249	-0.631211	-0.318144	-0.950434	0.0236415	3.78074e-09	0.00746573	0.00848282	72727	Glycosaminoglycan biosynthesis, linkage tetrasaccharide	M00057
173	B3gnt5	6.82726	-0.104034	0.012739	0.694577	1.12963	0.954403	1	0.287284	0.0791956	108105	Glycosphingolipid biosynthesis, neolacto-series, LacCer => nLc4Cer/Glycosphingolipid biosynthesis, lacto-series, LacCer => Lc4Cer	M00071/M00070
174	B3gnt6	2.57606	-0.225331	0.111507	0.795784	1.54591	NA	NA	0.378249	0.00567916	272411	O-glycan biosynthesis, mucin type core	M00056
175	B4galt1	1859.1	-0.476677	-0.572923	-0.583315	-0.174551	1.71755e-49	4.26948e-55	5.78722e-42	0.24691	14595	Glycosphingolipid biosynthesis, neolacto-series, LacCer => nLc4Cer/N-glycan biosynthesis, complex type	M00071/M00075
176	B4galt2	764.466	0.475802	-0.128297	-0.217447	-0.316225	1.0552e-08	0.189613	0.0211157	0.141307	53418	Glycosphingolipid biosynthesis, neolacto-series, LacCer => nLc4Cer/N-glycan biosynthesis, complex type	M00071/M00075
177	B4galt3	317.123	0.216172	0.0717409	0.472957	1.37419	0.0869595	0.645149	7.14405e-05	1.26821e-11	57370	Glycosphingolipid biosynthesis, neolacto-series, LacCer => nLc4Cer/N-glycan biosynthesis, complex type	M00071/M00075
178	B4galt4	12.9218	0.199799	-0.0744799	-0.0647445	0.287851	0.797909	0.939791	0.920819	0.540302	56375	Glycosphingolipid biosynthesis, neolacto-series, LacCer => nLc4Cer	M00071
179	B4galt5	3668.13	-0.301811	-0.315601	0.133616	-1.03511	8.2746e-06	2.07408e-06	0.0726251	9.31405e-10	56336	Lactosylceramide biosynthesis	M00066
180	B4galt6	653.44	-0.0501466	-0.155026	-0.430532	-0.803991	0.717189	0.13392	1.30601e-05	0.0024333	56386	Lactosylceramide biosynthesis	M00066
181	B4galt7	242.883	-0.176729	-0.381006	-0.195912	0.724534	0.228412	0.0019762	0.200852	0.0571642	218271	Glycosaminoglycan biosynthesis, linkage tetrasaccharide	M00057
182	B4gat1	394.05	-0.085111	-0.17652	-0.371873	-2.46527	0.361229	0.0266676	2.05918e-05	3.4047e-07	108902	O-glycan biosynthesis, mannose type (core M3)	M00872
183	Baat	2.55103	0.51722	0.424966	1.27383	0.887884	NA	NA	0.0874551	0.118023	12012	Conjugated bile acid biosynthesis, cholate => taurocholate/glycocholate	M00106
184	Bcat1	1847.57	0.157621	0.306374	-0.162509	-0.501276	0.102581	0.000187934	0.0701523	0.00383659	12035	Leucine degradation, leucine => acetoacetate + acetyl-CoA/Pantothenate biosynthesis, valine/L-aspartate => pantothenate/Isoleucine biosynthesis, threonine => 2-oxobutanoate => isoleucine/Valine/isoleucine biosynthesis, pyruvate => valine / 2-oxobutanoate => isoleucine	M00036/M00119/M00570/M00019
185	Bcat2	246.445	-0.0593706	0.163023	0.331142	0.0256645	0.702106	0.161041	0.00464927	0.876785	12036	Isoleucine biosynthesis, threonine => 2-oxobutanoate => isoleucine/Valine/isoleucine biosynthesis, pyruvate => valine / 2-oxobutanoate => isoleucine/Leucine degradation, leucine => acetoacetate + acetyl-CoA/Pantothenate biosynthesis, valine/L-aspartate => pantothenate	M00570/M00019/M00036/M00119
186	Bckdha	278.881	-0.422481	0.127735	0.111108	-0.97126	0.00791781	0.519737	0.627436	0.0296426	12039	Leucine degradation, leucine => acetoacetate + acetyl-CoA	M00036
187	Bckdhb	105.822	-0.177106	0.160632	-0.101091	-1.48873	0.525691	0.527406	0.751396	0.0251758	12040	Leucine degradation, leucine => acetoacetate + acetyl-CoA	M00036
188	Bdh1	0.751543	-0.178711	-0.164338	0.209221	0.385055	NA	NA	NA	NA	71911	Ketone body biosynthesis, acetyl-CoA => acetoacetate/3-hydroxybutyrate/acetone	M00088
189	Bdh2	156.817	-0.217368	-0.406901	-0.235296	-1.27443	0.312264	0.0308715	0.283081	0.0239349	69772	Ketone body biosynthesis, acetyl-CoA => acetoacetate/3-hydroxybutyrate/acetone	M00088
190	C1galt1	925.511	-0.312321	-0.516367	-0.408487	-1.00146	0.0162704	1.22287e-05	0.00110732	0.000160057	94192	O-glycan biosynthesis, mucin type core	M00056
191	C1galt1c1	178.103	-0.133081	-0.418896	-0.360674	-2.06254	0.405184	0.00144819	0.0150825	0.00216903	59048	O-glycan biosynthesis, mucin type core	M00056
192	Cad	2037.93	0.0601263	0.206347	-0.180295	-0.693145	0.559266	0.00496872	0.0169363	1.25214e-06	69719	De novo pyrimidine biosynthesis, glutamine (+ PRPP) => UMP	M00051
193	Cat	1331.07	0.343839	1.00535	1.47973	0.655743	1.08517e-05	7.1258e-43	1.8587e-88	2.4411e-05	12359	Photorespiration	M00532
194	Cbr4	57.6272	-0.488449	-0.081114	0.081794	0.886088	0.0526341	0.826431	0.864248	0.0407302	234309	Fatty acid biosynthesis in mitochondria, animals	M00873
195	Cbs	0.0370172	0	0.0915392	0	0	NA	NA	NA	NA	12411	Cysteine biosynthesis, homocysteine + serine => cysteine/Methionine degradation	M00338/M00035
196	Cds1	1.54486	0	0	0	0.362373	NA	NA	NA	0.290972	74596	Phosphatidylethanolamine (PE) biosynthesis, PA => PS => PE	M00093
197	Cds2	918.507	0.0209734	-0.171401	-0.137143	-1.63825	0.916077	0.150319	0.281051	4.5323e-08	110911	Phosphatidylethanolamine (PE) biosynthesis, PA => PS => PE	M00093
198	Cel	4.58314	0.315026	-0.215871	0.436165	-0.234	NA	0.797951	0.60546	0.941432	12613	Acylglycerol degradation	M00098
199	Cept1	397.068	-0.0298949	-0.205018	-0.266153	-0.245014	0.886057	0.1019	0.0399351	0.35256	99712	Phosphatidylcholine (PC) biosynthesis, choline => PC/Phosphatidylethanolamine (PE) biosynthesis, ethanolamine => PE	M00090/M00092
200	Cers1	62.0629	0.452239	-1.12689	-1.19143	-1.73421	0.0192894	1.90728e-09	2.33571e-07	0.00491764	93898	Ceramide biosynthesis/Sphingosine biosynthesis	M00094/M00099
201	Cers2	2264.89	0.022351	0.0967921	-0.0128421	0.611214	0.79761	0.100941	0.901236	1.40345e-09	76893	Ceramide biosynthesis/Sphingosine biosynthesis	M00094/M00099
202	Cers3	1.94593	0.586979	0.0944249	-0.0213657	0.259895	NA	NA	1	0.550285	545975	Ceramide biosynthesis/Sphingosine biosynthesis	M00094/M00099
203	Cers4	522.934	0.065203	-0.220092	-0.10025	0.921401	0.577413	0.0122279	0.378459	2.19193e-07	67260	Sphingosine biosynthesis/Ceramide biosynthesis	M00099/M00094
204	Cers5	940.582	0.133543	0.156218	-0.0327338	0.728996	0.133585	0.0604504	0.788964	1.28337e-06	71949	Ceramide biosynthesis/Sphingosine biosynthesis	M00094/M00099
205	Cers6	1216.92	0.603511	-0.193066	-0.700218	-0.277942	2.58687e-11	0.0543712	2.0507e-14	0.153168	241447	Ceramide biosynthesis/Sphingosine biosynthesis	M00094/M00099
206	Chdh	0.138019	-0.124171	-0.0109057	0	0	NA	NA	NA	NA	218865	Betaine biosynthesis, choline => betaine	M00555
207	Chka	2151.68	-0.191977	0.580492	1.01551	3.72768	0.0741914	4.96503e-11	3.11112e-32	0	12660	Phosphatidylethanolamine (PE) biosynthesis, ethanolamine => PE/Phosphatidylcholine (PC) biosynthesis, choline => PC	M00092/M00090
208	Chkb	953.079	-0.221296	0.120856	1.25452	3.8826	0.00773807	0.19996	4.48296e-55	0	12651	Phosphatidylethanolamine (PE) biosynthesis, ethanolamine => PE/Phosphatidylcholine (PC) biosynthesis, choline => PC	M00092/M00090
209	Chpf	1895.19	-0.0355317	0.0635449	-0.398647	-2.72005	0.774134	0.522126	2.04725e-07	8.94278e-20	74241	Glycosaminoglycan biosynthesis, chondroitin sulfate backbone	M00058
210	Chpf2	1390.68	0.463564	0.06648	0.597548	-1.2641	4.85392e-05	0.674658	5.89097e-08	1.94944e-06	100910	Glycosaminoglycan biosynthesis, chondroitin sulfate backbone	M00058
211	Chpt1	609.632	0.00473184	0.474072	0.520451	-0.82346	0.985834	3.70133e-08	1.02785e-08	0.00173485	212862	Phosphatidylcholine (PC) biosynthesis, choline => PC	M00090
212	Chsy1	1175.44	-0.230694	-0.453373	-0.619148	-3.04081	4.77013e-06	1.43019e-18	8.21711e-25	1.00214e-14	269941	Glycosaminoglycan biosynthesis, chondroitin sulfate backbone	M00058
213	Chsy3	0	NA	NA	NA	NA	NA	NA	NA	NA	78923	Glycosaminoglycan biosynthesis, chondroitin sulfate backbone	M00058
214	Ckb	1.3333	-0.457956	-0.295198	-0.0825052	0.678296	NA	NA	NA	NA	12709	Creatine pathway	M00047
215	Ckm	0.0814806	0.128532	0	0	0.259144	NA	NA	NA	NA	12715	Creatine pathway	M00047
216	Ckmt1	1.60704	0.101303	0	-0.045713	0.321814	NA	NA	0.975147	0.29186	12716	Creatine pathway	M00047
217	Ckmt2	0	NA	NA	NA	NA	NA	NA	NA	NA	76722	Creatine pathway	M00047
218	Cmpk1	1162.2	-0.0170142	-0.660386	-0.67703	-2.2992	0.934715	1.03072e-11	1.5793e-11	2.98914e-13	66588	Pyrimidine ribonucleotide biosynthesis, UMP => UDP/UTP,CDP/CTP	M00052
219	Cmpk2	86.2302	1.47719	2.14116	7.20638	5.89762	0.00642981	0.00179838	3.13761e-16	2.09204e-13	22169	Pyrimidine ribonucleotide biosynthesis, UMP => UDP/UTP,CDP/CTP	M00052
220	Coasy	332.527	-0.029977	0.2063	0.484693	1.76415	0.879708	0.103755	0.000111595	1.14632e-21	71743	Coenzyme A biosynthesis, pantothenate => CoA	M00120
221	Coq2	404.786	0.0902359	0.12294	-0.146599	0.233555	0.580187	0.356184	0.268697	0.28562	71883	Ubiquinone biosynthesis, eukaryotes, 4-hydroxybenzoate + polyprenyl-PP => ubiquinol	M00128
222	Coq3	201.521	-0.145223	-0.0732034	-0.100816	1.30237	0.291724	0.620678	0.546609	2.1771e-10	230027	Ubiquinone biosynthesis, eukaryotes, 4-hydroxybenzoate + polyprenyl-PP => ubiquinol/Ubiquinone biosynthesis, eukaryotes, 4-hydroxybenzoate + polyprenyl-PP => ubiquinol	M00128/M00128
223	Coq5	305.139	0.0422779	0.559471	0.390892	0.224712	0.822223	1.93914e-07	0.00120677	0.439669	52064	Ubiquinone biosynthesis, eukaryotes, 4-hydroxybenzoate + polyprenyl-PP => ubiquinol	M00128
224	Coq6	182.252	-0.0167469	0.306374	0.0722328	0.930363	0.953578	0.0528361	0.754545	0.000707107	217707	Ubiquinone biosynthesis, eukaryotes, 4-hydroxybenzoate + polyprenyl-PP => ubiquinol	M00128
225	Coq7	157.048	0.129292	-0.00921575	-0.258948	-1.81461	0.396242	0.994143	0.0970439	0.00419798	12850	Ubiquinone biosynthesis, prokaryotes, chorismate (+ polyprenyl-PP) => ubiquinol/Ubiquinone biosynthesis, eukaryotes, 4-hydroxybenzoate + polyprenyl-PP => ubiquinol	M00117/M00128
226	COX1	952536	-0.0555992	1.1129	2.2357	5.96945	0.873398	6.00804e-10	9.60549e-39	2.7991e-275	17708	Cytochrome c oxidase	M00154
227	Cox10	274.527	0.0204311	0.00903846	-0.179856	-1.24699	0.899801	0.980463	0.11648	0.00288003	70383	Cytochrome c oxidase	M00154
228	Cox11	174.685	0.130561	0.171685	0.0810608	1.12412	0.492993	0.308417	0.727619	9.55439e-05	69802	Cytochrome c oxidase	M00154
229	Cox15	366.189	-0.171483	-0.0583402	0.197274	-0.86409	0.120117	0.656464	0.0730585	0.0086322	226139	Cytochrome c oxidase	M00154
230	Cox17	123.301	-0.0324836	-0.43019	-0.61778	-2.37066	0.906371	0.00445889	0.000230909	0.00088902	12856	Cytochrome c oxidase	M00154
231	COX2	370345	0.0858777	1.15731	2.23434	5.83757	0.759622	1.39078e-11	3.74088e-42	4.43525e-287	17709	Cytochrome c oxidase	M00154
232	COX3	309875	-0.0123588	1.12961	2.09754	5.64605	0.975033	7.20684e-16	3.84468e-54	0	17710	Cytochrome c oxidase	M00154
233	Cox4i1	2131.12	-0.066762	0.122025	0.0605198	-1.97622	0.460627	0.1004	0.493516	3.37716e-22	12857	Cytochrome c oxidase	M00154
234	Cox4i2	0.573376	0.0185897	0.0794469	-0.0594063	0.244103	NA	NA	NA	NA	84682	Cytochrome c oxidase	M00154
235	Cox5a	1153.67	0.143808	0.26088	0.157997	-0.867182	0.147338	0.00220619	0.0893843	9.3082e-06	12858	Cytochrome c oxidase	M00154
236	Cox5b	1518.96	-0.00634709	0.29233	0.311501	-0.440845	0.953725	1.74936e-08	1.12872e-08	0.00417044	12859	Cytochrome c oxidase	M00154
237	Cox6a1	1860.54	0.00686429	0.607246	0.589706	1.25487	0.978159	3.58619e-10	1.42016e-09	1.01435e-24	12861	Cytochrome c oxidase	M00154
238	Cox6a2	0.578855	0.0118849	-0.00274895	0.26384	0.308675	NA	NA	NA	NA	12862	Cytochrome c oxidase	M00154
239	Cox6b1	1108.97	-0.0642644	0.0719214	-0.0836211	-1.75807	0.43723	0.35498	0.300873	8.47082e-13	110323	Cytochrome c oxidase	M00154
240	Cox6b2	0	NA	NA	NA	NA	NA	NA	NA	NA	333182	Cytochrome c oxidase	M00154
241	Cox6c	1074.65	0.227515	0.223549	0.0739731	-1.60018	0.0370411	0.0330953	0.580767	5.07773e-10	12864	Cytochrome c oxidase	M00154
242	Cox7a1	0.195817	-0.168468	-0.0257264	0.013068	0.24367	NA	NA	NA	NA	12865	Cytochrome c oxidase	M00154
243	Cox7a2	502.657	0.115857	0.168471	0.0300912	-2.04142	0.283113	0.0796572	0.84108	1.54203e-08	12866	Cytochrome c oxidase	M00154
244	Cox7a2l	1409.27	-0.0310452	0.363297	0.364916	-0.589564	0.801638	1.01455e-06	2.13651e-06	0.00051219	20463	Cytochrome c oxidase	M00154
245	Cox7b	1065.74	-0.0330592	0.107587	0.0239197	-2.15316	0.699013	0.0955088	0.804441	7.92779e-15	66142	Cytochrome c oxidase	M00154
246	Cox7b2	0.171069	-0.0602769	-0.0490538	0.00765462	0.249361	NA	NA	NA	NA	78174	Cytochrome c oxidase	M00154
247	Cox7c	744.92	0.183131	-0.135832	-0.297108	-3.10017	0.142461	0.281708	0.00907493	8.29268e-11	12867	Cytochrome c oxidase	M00154
248	Cox8a	2052.72	0.0482547	0.152998	0.0422427	-1.25581	0.611131	0.0287644	0.651929	8.85821e-14	12868	Cytochrome c oxidase	M00154
249	Cox8b	0	NA	NA	NA	NA	NA	NA	NA	NA	12869	Cytochrome c oxidase	M00154
250	Cox8c	0	NA	NA	NA	NA	NA	NA	NA	NA	75483	Cytochrome c oxidase	M00154
251	Cpox	377.074	0.657541	0.0364783	-0.348551	-1.17122	8.47247e-10	0.835887	0.00229598	0.00109059	12892	Heme biosynthesis, plants and bacteria, glutamate => heme/Heme biosynthesis, animals and fungi, glycine => heme	M00121/M00868
252	Cps1	3.80577	0.0248498	0	0.165576	0.41671	NA	1	0.634888	0.228978	227231	Urea cycle	M00029
253	Crppa	29.9303	-0.281716	-0.633537	-0.132753	0.103467	0.359096	0.0256485	0.771684	0.849236	75847	O-glycan biosynthesis, mannose type (core M3)	M00872
254	Cryl1	42.3487	-0.2867	-0.606353	-0.959559	-1.22756	0.359787	0.0243674	0.00128903	0.156347	68631	Glucuronate pathway (uronate pathway)	M00014
255	Cs	3758.98	0.00186232	0.203159	0.0872672	-1.48823	0.987672	1.26559e-09	0.0218993	7.71638e-37	12974	Citrate cycle (TCA cycle, Krebs cycle)/Methylaspartate cycle/Citrate cycle, first carbon oxidation, oxaloacetate => 2-oxoglutarate/Glyoxylate cycle	M00009/M00740/M00010/M00012
256	Csgalnact1	376.321	0.257063	-0.564746	-0.413289	-1.11556	0.0289289	3.48407e-07	0.00102794	0.00139254	234356	Glycosaminoglycan biosynthesis, chondroitin sulfate backbone	M00058
257	Csgalnact2	561.242	0.162133	0.12721	-0.173658	0.800903	0.258391	0.373117	0.21007	2.52905e-05	78752	Glycosaminoglycan biosynthesis, chondroitin sulfate backbone	M00058
258	Csl	4.10089	-1.38948	0.448849	0.642505	-0.207497	NA	0.624713	0.512185	0.975231	71832	Citrate cycle, first carbon oxidation, oxaloacetate => 2-oxoglutarate/Citrate cycle (TCA cycle, Krebs cycle)/Glyoxylate cycle/Methylaspartate cycle	M00010/M00009/M00012/M00740
259	Cth	27.1502	0.721984	1.15881	0.408228	0.0521141	0.0847454	0.000962945	0.300401	0.807318	107869	Cysteine biosynthesis, homocysteine + serine => cysteine	M00338
260	Ctps1	1990.05	0.70392	-0.268836	-0.654004	-0.6238	4.84082e-31	2.53385e-05	9.92736e-26	4.06847e-06	51797	Pyrimidine ribonucleotide biosynthesis, UMP => UDP/UTP,CDP/CTP	M00052
261	Ctps2	653.395	-0.0633517	-0.000808746	-0.165231	-0.222161	0.536849	1	0.0817038	0.305117	55936	Pyrimidine ribonucleotide biosynthesis, UMP => UDP/UTP,CDP/CTP	M00052
262	Cyc1	1186.31	0.0446623	0.386415	0.214635	-1.35937	0.743097	5.45272e-06	0.0192967	1.2714e-09	66445	Cytochrome bc1 complex respiratory unit/Cytochrome bc1 complex	M00151/M00152
263	Cyp11a1	0.0296606	0.0711562	0	0	0	NA	NA	NA	NA	13070	Steroid hormone biosynthesis, cholesterol => pregnenolone => progesterone	M00107
264	Cyp11b1	0	NA	NA	NA	NA	NA	NA	NA	NA	110115	C21-Steroid hormone biosynthesis, progesterone => cortisol/cortisone/C21-Steroid hormone biosynthesis, progesterone => corticosterone/aldosterone	M00109/M00108
265	Cyp11b2	0	NA	NA	NA	NA	NA	NA	NA	NA	13072	C21-Steroid hormone biosynthesis, progesterone => corticosterone/aldosterone/C21-Steroid hormone biosynthesis, progesterone => cortisol/cortisone	M00108/M00109
266	Cyp17a1	0.0366844	0.0387243	0	0	0.27001	NA	NA	NA	NA	13074	C21-Steroid hormone biosynthesis, progesterone => cortisol/cortisone/C19/C18-Steroid hormone biosynthesis, pregnenolone => androstenedione => estrone	M00109/M00110
267	Cyp19a1	0	NA	NA	NA	NA	NA	NA	NA	NA	13075	C19/C18-Steroid hormone biosynthesis, pregnenolone => androstenedione => estrone	M00110
268	Cyp21a1	0.247699	0.0306996	0.0241961	0.0053189	0	NA	NA	NA	NA	13079	C21-Steroid hormone biosynthesis, progesterone => corticosterone/aldosterone/C21-Steroid hormone biosynthesis, progesterone => cortisol/cortisone	M00108/M00109
269	Cyp27a1	0.240116	-0.144767	0	0.0817698	0.217558	NA	NA	NA	NA	104086	Bile acid biosynthesis, cholesterol => cholate/chenodeoxycholate	M00104
270	Cyp27b1	21.3567	-0.352469	0.8562	1.80594	3.43673	0.642862	0.129	0.000224782	2.80672e-10	13115	Cholecalciferol biosynthesis	M00103
271	Cyp2r1	0	NA	NA	NA	NA	NA	NA	NA	NA	244209	Cholecalciferol biosynthesis	M00103
272	Cyp51	8059.21	-0.061108	-0.0349167	-0.129472	0.224178	0.581749	0.764104	0.124829	0.0307845	13121	Cholesterol biosynthesis, squalene 2,3-epoxide => cholesterol/Ergocalciferol biosynthesis, squalene 2,3-epoxide => ergosterol/ergocalciferol/Phytosterol biosynthesis, squalene 2,3-epoxide => campesterol/sitosterol	M00101/M00102/M00917
273	Cyp7a1	0.0365112	0	-0.0506843	0	0	NA	NA	NA	NA	13122	Bile acid biosynthesis, cholesterol => cholate/chenodeoxycholate	M00104
274	Cyp8b1	0	NA	NA	NA	NA	NA	NA	NA	NA	13124	Bile acid biosynthesis, cholesterol => cholate/chenodeoxycholate	M00104
275	CYTB	287405	0.0102403	1.21443	2.33202	5.81041	0.974183	1.85903e-14	1.04896e-52	0	17711	Cytochrome bc1 complex/Cytochrome bc1 complex respiratory unit	M00152/M00151
276	Dad1	576.357	-0.0660705	0.01279	-0.0212681	-0.132462	0.479231	0.931449	0.87507	0.53215	13135	N-glycosylation by oligosaccharyltransferase	M00072
277	Dbh	0	NA	NA	NA	NA	NA	NA	NA	NA	13166	Catecholamine biosynthesis, tyrosine => dopamine => noradrenaline => adrenaline	M00042
278	Dbt	59.645	0.198565	0.0538636	0.0814262	-0.938727	0.466014	0.85756	0.794943	0.203773	13171	Leucine degradation, leucine => acetoacetate + acetyl-CoA	M00036
279	Dcxr	204.746	0.299995	0.273728	0.70709	-1.11773	0.0998461	0.127679	1.02579e-05	0.00916348	67880	Glucuronate pathway (uronate pathway)	M00014
280	Ddc	1.90659	0.182486	0.331399	0.908523	0.145021	NA	NA	0.402977	0.754051	13195	Catecholamine biosynthesis, tyrosine => dopamine => noradrenaline => adrenaline/Melatonin biosynthesis, animals, tryptophan => serotonin => melatonin/Melatonin biosynthesis, plants, tryptophan => serotonin => melatonin	M00042/M00037/M00936
281	Ddost	1929.46	-0.101603	0.390967	0.242974	-0.183328	0.263519	2.94756e-08	0.00109255	0.210294	13200	N-glycosylation by oligosaccharyltransferase	M00072
282	Degs1	3467.19	0.208752	0.0257131	0.00307028	-0.126766	0.0026842	0.804925	1	0.290972	13244	Ceramide biosynthesis/Sphingosine biosynthesis	M00094/M00099
283	Degs1l	0.22802	0.132619	0.0524853	0.0302857	0.241891	NA	NA	NA	NA	619326	Ceramide biosynthesis/Sphingosine biosynthesis	M00094/M00099
284	Degs2	0.754887	-0.256793	0.0576717	0.0411618	0.234315	NA	NA	NA	NA	70059	Sphingosine biosynthesis/Ceramide biosynthesis	M00099/M00094
285	Dgat1	505.049	0.12021	0.376127	1.0061	2.64357	0.457451	0.00274073	1.71421e-16	4.92652e-62	13350	Triacylglycerol biosynthesis	M00089
286	Dgat2	32.8369	0.815035	1.14382	1.18686	0.108015	0.000569952	3.15438e-07	1.45212e-06	0.914266	67800	Triacylglycerol biosynthesis	M00089
287	Dhcr24	6515.46	-0.196136	-0.0238717	-0.274108	-1.33711	0.0529944	0.881042	0.00213755	1.61233e-22	74754	Phytosterol biosynthesis, squalene 2,3-epoxide => campesterol/sitosterol/Cholesterol biosynthesis, squalene 2,3-epoxide => cholesterol	M00917/M00101
288	Dhcr7	1062.51	-0.13111	-0.0922878	-0.344448	0.1539	0.386752	0.534723	0.00405943	0.528971	13360	Cholesterol biosynthesis, squalene 2,3-epoxide => cholesterol/Phytosterol biosynthesis, squalene 2,3-epoxide => campesterol/sitosterol	M00101/M00917
289	Dhfr	372.592	-0.0741018	0.0472711	-1.08277	-1.58638	0.78619	0.874665	2.08059e-11	0.000117717	13361	Tetrahydrofolate biosynthesis, GTP => THF/Tetrahydrofolate biosynthesis, mediated by ribA and trpF, GTP => THF	M00126/M00840
290	Dhodh	162.312	-0.0577887	0.0450505	-0.41428	0.0918875	0.790043	0.835133	0.00645815	0.78504	56749	De novo pyrimidine biosynthesis, glutamine (+ PRPP) => UMP	M00051
291	Dhtkd1	120.848	-0.185685	-0.0297644	0.626304	0.214496	0.374212	0.936124	0.000335119	0.601278	209692	Lysine degradation, lysine => saccharopine => acetoacetyl-CoA	M00032
292	Dlat	922.525	0.105513	-0.0464795	-0.165122	-0.706466	0.0905895	0.511497	0.00956821	0.000493769	235339	Pyruvate oxidation, pyruvate => acetyl-CoA	M00307
293	Dld	1401.39	0.127878	0.0768512	0.200797	-0.544361	0.0046693	0.119689	5.3545e-05	0.000484418	13382	Lysine degradation, lysine => saccharopine => acetoacetyl-CoA/Pyruvate oxidation, pyruvate => acetyl-CoA/Leucine degradation, leucine => acetoacetate + acetyl-CoA/Photorespiration/Citrate cycle (TCA cycle, Krebs cycle)/Citrate cycle, second carbon oxidation, 2-oxoglutarate => oxaloacetate	M00032/M00307/M00036/M00532/M00009/M00011
294	Dlst	2825.48	-0.0747427	0.0569428	0.135631	0.991453	0.352405	0.475918	0.0485275	1.12383e-27	78920	Citrate cycle, second carbon oxidation, 2-oxoglutarate => oxaloacetate/Lysine degradation, lysine => saccharopine => acetoacetyl-CoA/Citrate cycle (TCA cycle, Krebs cycle)	M00011/M00032/M00009
295	Dnmt1	2404.52	-0.206682	0.0173301	-1.01404	-0.643083	0.0797439	0.940083	1.11496e-26	7.42088e-06	13433	Methionine degradation	M00035
296	Dnmt3a	636.862	0.1177	-0.319669	-0.0146732	0.455027	0.290021	0.000487022	0.95079	0.00927454	13435	Methionine degradation	M00035
297	Dnmt3b	78.0327	0.183126	-0.120646	0.111523	0.897889	0.497834	0.671822	0.735901	0.0402891	13436	Methionine degradation	M00035
298	Dpagt1	350.588	0.113093	0.0365601	-0.0720716	0.187433	0.481954	0.859301	0.693864	0.49427	13478	N-glycan precursor biosynthesis	M00055
299	Dpm2	336.979	-0.299728	-0.426907	-0.353656	-1.1308	0.000622928	4.97938e-07	0.000555615	0.00192309	13481	GPI-anchor biosynthesis, core oligosaccharide	M00065
300	Dpyd	8.44483	-0.202576	-0.0433173	-1.28838	1.27539	0.819091	0.975322	0.0838975	0.0150097	99586	Pyrimidine degradation, uracil => beta-alanine, thymine => 3-aminoisobutanoate	M00046
301	Dpys	1.44832	0.0980271	-0.0789132	0.282413	0.413699	NA	NA	NA	NA	64705	Pyrimidine degradation, uracil => beta-alanine, thymine => 3-aminoisobutanoate	M00046
302	Dtymk	662.702	-0.0744506	0.0231942	-0.516361	-1.39704	0.660231	0.914038	3.71065e-06	2.34771e-13	21915	Pyrimidine deoxyribonucleotide biosynthesis, UDP => dTTP	M00938
303	Dut	304.811	0.0929809	-0.149561	-1.00289	-0.841889	0.698155	0.443188	3.89943e-11	0.0156391	110074	Pyrimidine deoxyribonucleotide biosynthesis, UDP => dTTP	M00938
304	Ears2	103.355	0.00454666	0.176377	0.0115604	0.87593	1	0.475918	1	0.0250095	67417	Heme biosynthesis, plants and bacteria, glutamate => heme	M00121
305	Ebp	729.333	-0.012043	-0.200979	-0.334283	-1.35989	0.952339	0.0567857	0.000914027	3.27467e-06	13595	Cholesterol biosynthesis, squalene 2,3-epoxide => cholesterol/Phytosterol biosynthesis, squalene 2,3-epoxide => campesterol/sitosterol	M00101/M00917
306	Echs1	484.121	-0.103888	-0.124434	-0.328155	-1.23329	0.223989	0.112241	0.000114433	1.57033e-05	93747	Lysine degradation, lysine => saccharopine => acetoacetyl-CoA/Malonate semialdehyde pathway, propanoyl-CoA => acetyl-CoA/beta-Oxidation/Fatty acid elongation in mitochondria	M00032/M00013/M00087/M00085
307	Ehhadh	6.37357	0.100722	-0.487155	1.01532	-0.645809	0.881111	0.511292	0.0846694	0.651752	74147	beta-Oxidation/Lysine degradation, lysine => saccharopine => acetoacetyl-CoA	M00087/M00032
308	Elovl1	1834.19	-0.203725	-0.10229	-0.181276	-0.0384099	0.00212641	0.154406	0.00749849	0.769758	54325	Fatty acid elongation in endoplasmic reticulum	M00415
309	Elovl2	1.52359	0	0	0.152151	0.359031	NA	NA	NA	NA	54326	Fatty acid elongation in endoplasmic reticulum	M00415
310	Elovl3	0	NA	NA	NA	NA	NA	NA	NA	NA	12686	Fatty acid elongation in endoplasmic reticulum	M00415
311	Elovl4	93.3764	0.572471	0.325594	0.15547	0.46532	2.42357e-05	0.0306047	0.43651	0.469907	83603	Fatty acid elongation in endoplasmic reticulum	M00415
312	Elovl5	712.394	-0.100641	0.0462608	-0.403422	-0.333632	0.175737	0.589125	1.21268e-08	0.12392	68801	Fatty acid elongation in endoplasmic reticulum	M00415
313	Elovl6	2490.93	-0.534417	-0.41998	-0.724262	-1.09899	3.60687e-12	6.11159e-08	1.17458e-20	2.63812e-11	170439	Fatty acid elongation in endoplasmic reticulum	M00415
314	Elovl7	2.73627	0.394772	0.585478	0.185522	1.52511	NA	NA	0.83465	0.00928241	74559	Fatty acid elongation in endoplasmic reticulum	M00415
315	Eno1	9472.89	0.0125254	0.0412793	-0.0298846	-1.31321	0.910213	0.598807	0.724309	1.15712e-52	13806	Glycolysis (Embden-Meyerhof pathway), glucose => pyruvate/Formaldehyde assimilation, serine pathway/Glycolysis, core module involving three-carbon compounds/Gluconeogenesis, oxaloacetate => fructose-6P	M00001/M00346/M00002/M00003
316	Eno1b	3207.38	-0.0319401	0.0436216	-0.116617	-1.34247	0.79781	0.688216	0.177139	3.37716e-22	433182	Glycolysis (Embden-Meyerhof pathway), glucose => pyruvate/Formaldehyde assimilation, serine pathway/Glycolysis, core module involving three-carbon compounds/Gluconeogenesis, oxaloacetate => fructose-6P	M00001/M00346/M00002/M00003
317	Eno2	1942.38	0.114413	0.189283	1.01191	2.73504	0.578863	0.27083	2.08858e-13	6.39003e-84	13807	Gluconeogenesis, oxaloacetate => fructose-6P/Formaldehyde assimilation, serine pathway/Glycolysis (Embden-Meyerhof pathway), glucose => pyruvate/Glycolysis, core module involving three-carbon compounds	M00003/M00346/M00001/M00002
318	Eno3	240.256	-0.460782	-0.628081	-0.530578	-1.232	0.0267991	0.00095611	0.00668728	0.000479134	13808	Gluconeogenesis, oxaloacetate => fructose-6P/Formaldehyde assimilation, serine pathway/Glycolysis, core module involving three-carbon compounds/Glycolysis (Embden-Meyerhof pathway), glucose => pyruvate	M00003/M00346/M00002/M00001
319	Eno4	19.9853	0.443052	0.963285	2.04052	0.499867	0.217464	0.00333399	1.00461e-09	0.598405	226265	Gluconeogenesis, oxaloacetate => fructose-6P/Glycolysis, core module involving three-carbon compounds/Glycolysis (Embden-Meyerhof pathway), glucose => pyruvate/Formaldehyde assimilation, serine pathway	M00003/M00002/M00001/M00346
320	Enoph1	340.433	0.0813343	0.12582	-0.167659	0.130117	0.560365	0.293374	0.176012	0.655998	67870	Methionine salvage pathway	M00034
321	Etnk1	2661.6	0.0311624	0.191153	0.772338	1.1489	0.859546	0.0777344	1.30508e-16	7.572e-26	75320	Phosphatidylethanolamine (PE) biosynthesis, ethanolamine => PE	M00092
322	Etnk2	0	NA	NA	NA	NA	NA	NA	NA	NA	214253	Phosphatidylethanolamine (PE) biosynthesis, ethanolamine => PE	M00092
323	Ext1	2037.3	-0.101473	-0.436792	-0.584683	-0.362728	0.332982	3.22088e-08	1.79793e-13	0.0215892	14042	Glycosaminoglycan biosynthesis, heparan sulfate backbone	M00059
324	Ext2	956.595	-0.173528	-0.3897	-0.583933	-1.25507	0.096793	1.55526e-05	2.07567e-10	4.61392e-09	14043	Glycosaminoglycan biosynthesis, heparan sulfate backbone	M00059
325	Extl1	0.668797	-0.0786232	-0.320435	-0.254487	0.251398	NA	NA	NA	NA	56219	Glycosaminoglycan biosynthesis, heparan sulfate backbone	M00059
326	Extl2	450.165	0.0751054	-0.318626	0.101053	-0.263629	0.669789	0.0112703	0.544014	0.349494	58193	Glycosaminoglycan biosynthesis, heparan sulfate backbone	M00059
327	Extl3	1047.85	-0.123047	-0.85506	-1.01176	-2.99301	0.529033	1.92682e-10	1.49196e-13	2.42031e-13	54616	Glycosaminoglycan biosynthesis, heparan sulfate backbone/Glycosaminoglycan biosynthesis, heparan sulfate backbone	M00059/M00059
328	Fah	250.273	0.0366284	-0.434886	-0.502289	0.374533	0.874004	0.000953068	0.000339204	0.156278	14085	Tyrosine degradation, tyrosine => homogentisate	M00044
329	Fasn	11258.1	-0.0606471	0.152379	-0.148424	-0.753849	0.748574	0.275596	0.280534	1.59194e-08	14104	Fatty acid biosynthesis, elongation/Fatty acid biosynthesis, initiation	M00083/M00082
330	Fbp1	0	NA	NA	NA	NA	NA	NA	NA	NA	14121	Formaldehyde assimilation, xylulose monophosphate pathway/Gluconeogenesis, oxaloacetate => fructose-6P/Reductive pentose phosphate cycle, glyceraldehyde-3P => ribulose-5P/Reductive pentose phosphate cycle (Calvin cycle)	M00344/M00003/M00167/M00165
331	Fbp2	0	NA	NA	NA	NA	NA	NA	NA	NA	14120	Reductive pentose phosphate cycle, glyceraldehyde-3P => ribulose-5P/Reductive pentose phosphate cycle (Calvin cycle)/Gluconeogenesis, oxaloacetate => fructose-6P/Formaldehyde assimilation, xylulose monophosphate pathway	M00167/M00165/M00003/M00344
332	Fech	572.279	0.215727	-0.065291	0.177381	0.121243	0.00389139	0.492878	0.043769	0.607831	14151	Heme biosynthesis, animals and fungi, glycine => heme/Heme biosynthesis, bacteria, glutamyl-tRNA => coproporphyrin III => heme/Heme biosynthesis, plants and bacteria, glutamate => heme	M00868/M00926/M00121
333	Fh1	900.489	-0.0426634	0.182842	-0.105175	-0.475916	0.666206	0.0066592	0.184437	0.0117282	14194	Reductive citrate cycle (Arnon-Buchanan cycle)/Citrate cycle (TCA cycle, Krebs cycle)/3-Hydroxypropionate bi-cycle/Citrate cycle, second carbon oxidation, 2-oxoglutarate => oxaloacetate	M00173/M00009/M00376/M00011
334	Fkrp	424.709	0.0742954	-0.18265	-0.152381	-0.685933	0.552262	0.0713274	0.189958	0.0363967	243853	O-glycan biosynthesis, mannose type (core M3)	M00872
335	Fktn	341.281	0.00708647	-0.0810895	-0.220484	-1.92499	0.974207	0.498994	0.0517094	4.33328e-06	246179	O-glycan biosynthesis, mannose type (core M3)	M00872
336	Flad1	154.435	-0.374889	-0.514715	0.115451	0.307806	0.0189843	0.000364851	0.59629	0.410528	319945	Riboflavin biosynthesis, fungi, GTP => riboflavin/FMN/FAD	M00911
337	Ftcd	4.66967	0	0	0.0108081	0.432853	NA	1	1	0.214162	14317	Histidine degradation, histidine => N-formiminoglutamate => glutamate	M00045
338	Fut8	672.72	0.466342	-0.0756627	-0.27384	-0.978775	5.12449e-07	0.536336	0.00800484	0.00150477	53618	N-glycan biosynthesis, complex type	M00075
339	G6pd2	3.70524	-1.31781	0.968525	1.32199	0.552915	NA	0.193787	0.101117	0.469742	14380	Pentose phosphate pathway (Pentose phosphate cycle)/Pentose phosphate pathway, oxidative phase, glucose 6P => ribulose 5P/Entner-Doudoroff pathway, glucose-6P => glyceraldehyde-3P + pyruvate	M00004/M00006/M00008
340	G6pdx	2970.63	0.0362075	0.820618	0.94291	0.117053	0.772896	3.62571e-30	2.26952e-38	0.414926	14381	Entner-Doudoroff pathway, glucose-6P => glyceraldehyde-3P + pyruvate/Pentose phosphate pathway (Pentose phosphate cycle)/Pentose phosphate pathway, oxidative phase, glucose 6P => ribulose 5P	M00008/M00004/M00006
341	Gad1	1.921	0.180958	-0.316638	0.168751	1.1646	NA	NA	0.732263	0.0416288	14415	GABA (gamma-Aminobutyrate) shunt	M00027
342	Gad2	0	NA	NA	NA	NA	NA	NA	NA	NA	14417	GABA (gamma-Aminobutyrate) shunt	M00027
343	Gal3st1	3.54953	0	0.0399382	0.292617	0.307912	NA	0.825867	0.48819	0.230343	53897	Sulfoglycolipids biosynthesis, ceramide/1-alkyl-2-acylglycerol => sulfatide/seminolipid	M00067
344	Gale	172.969	-0.321824	-0.932424	-0.738936	-0.534302	0.0862828	1.03513e-09	1.31757e-05	0.231684	74246	Galactose degradation, Leloir pathway, galactose => alpha-D-glucose-1P	M00632
345	Galk1	521.522	-0.0253458	0.0995525	-0.0486707	-1.22603	0.856229	0.301208	0.697379	0.000122545	14635	Galactose degradation, Leloir pathway, galactose => alpha-D-glucose-1P/Nucleotide sugar biosynthesis, galactose => UDP-galactose	M00632/M00554
346	Galm	226.447	-0.20858	0.0503139	0.274938	-1.12199	0.0346454	0.715298	0.0141192	0.0133016	319625	Galactose degradation, Leloir pathway, galactose => alpha-D-glucose-1P	M00632
347	Galns	278.195	-0.0483268	-0.0773655	-0.245567	-0.84189	0.852638	0.727511	0.171479	0.0430034	50917	Chondroitin sulfate degradation/Keratan sulfate degradation	M00077/M00079
348	Galnt1	1325.15	0.106346	0.0395758	-0.186506	-1.05399	0.155283	0.654947	0.00816676	2.21902e-08	14423	O-glycan biosynthesis, mucin type core	M00056
349	Galnt10	673.455	0.377064	0.345616	0.0740949	-0.880764	1.28013e-05	6.24037e-05	0.525246	0.00160351	171212	O-glycan biosynthesis, mucin type core	M00056
350	Galnt11	115.964	-0.606665	-0.510885	-0.834653	-1.19975	3.03238e-06	0.000120793	2.21034e-07	0.0342472	231050	O-glycan biosynthesis, mucin type core	M00056
351	Galnt12	75.1095	-0.169076	-0.407986	-0.738828	-0.104777	0.510602	0.0457741	0.000885006	0.97337	230145	O-glycan biosynthesis, mucin type core	M00056
352	Galnt13	71.1699	0.331029	0.664106	0.293834	-1.26268	0.385783	0.0371949	0.450879	0.137119	271786	O-glycan biosynthesis, mucin type core	M00056
353	Galnt14	0	NA	NA	NA	NA	NA	NA	NA	NA	71685	O-glycan biosynthesis, mucin type core	M00056
354	Galnt15	7.65805	0.427639	-0.898482	-0.60522	-1.89505	0.599895	0.183119	0.377011	0.136204	78754	O-glycan biosynthesis, mucin type core	M00056
355	Galnt16	0.693171	-0.18783	-0.0843677	0.435396	0.462756	NA	NA	NA	NA	108760	O-glycan biosynthesis, mucin type core	M00056
356	Galnt17	363.347	0.0187625	-0.431551	-0.850098	-1.31045	0.930335	0.000114607	2.36642e-13	0.00278302	212996	O-glycan biosynthesis, mucin type core	M00056
357	Galnt18	134.335	-0.097238	-0.0438813	-0.549715	-2.04933	0.666053	0.87231	0.00186209	0.00348781	233733	O-glycan biosynthesis, mucin type core	M00056
358	Galnt2	1789.89	-0.0833896	-0.166757	-0.373318	-1.29298	0.228994	0.00453717	1.45281e-10	2.86295e-13	108148	O-glycan biosynthesis, mucin type core	M00056
359	Galnt3	0	NA	NA	NA	NA	NA	NA	NA	NA	14425	O-glycan biosynthesis, mucin type core	M00056
360	Galnt4	478.313	-0.0535628	-0.254197	-0.500874	-3.22788	0.67453	0.0062566	8.3567e-07	4.69029e-07	14426	O-glycan biosynthesis, mucin type core	M00056
361	Galnt5	2.36927	-0.232214	-0.369089	-0.173377	0.761512	NA	NA	0.834981	0.168496	241391	O-glycan biosynthesis, mucin type core	M00056
362	Galnt6	0.0669914	-0.120216	0	0	0.260947	NA	NA	NA	NA	207839	O-glycan biosynthesis, mucin type core	M00056
363	Galnt7	299.205	0.271899	0.0277705	0.0767228	-0.254002	0.00371935	0.869052	0.556646	0.425471	108150	O-glycan biosynthesis, mucin type core	M00056
364	Galntl5	0	NA	NA	NA	NA	NA	NA	NA	NA	67909	O-glycan biosynthesis, mucin type core	M00056
365	Galntl6	0	NA	NA	NA	NA	NA	NA	NA	NA	270049	O-glycan biosynthesis, mucin type core	M00056
366	Galt	101.152	0.0219364	-0.0451314	-0.0757145	1.18895	0.943601	0.865893	0.771233	0.000151929	14430	Galactose degradation, Leloir pathway, galactose => alpha-D-glucose-1P/Nucleotide sugar biosynthesis, galactose => UDP-galactose	M00632/M00554
367	Gamt	110.61	-0.390584	-0.170423	0.159143	-0.559964	0.0295558	0.419146	0.496593	0.302777	14431	Creatine pathway	M00047
368	Ganab	3879.68	-0.0789636	0.427805	0.441172	0.950202	0.228375	8.09408e-18	3.32763e-18	1.35398e-38	14376	N-glycan biosynthesis, high-mannose type/N-glycan precursor trimming	M00074/M00073
369	Gapdh	28672.2	0.0164404	0.32492	0.17793	-1.05897	0.862495	2.81998e-10	0.000860221	1.1493e-68	14433	Reductive pentose phosphate cycle, ribulose-5P => glyceraldehyde-3P/Glycolysis, core module involving three-carbon compounds/Gluconeogenesis, oxaloacetate => fructose-6P/Semi-phosphorylative Entner-Doudoroff pathway, gluconate => glycerate-3P/D-galactonate degradation, De Ley-Doudoroff pathway, D-galactonate => glycerate-3P/Reductive pentose phosphate cycle (Calvin cycle)/Glycolysis (Embden-Meyer…	M00166/M00002/M00003/M00308/M00552/M00165/M00001
370	Gart	964.275	0.18822	0.048887	-0.315211	0.393117	0.0528753	0.671297	0.000178408	0.0102721	14450	De novo purine biosynthesis, PRPP + glutamine => IMP/De novo purine biosynthesis, PRPP + glutamine => IMP/De novo purine biosynthesis, PRPP + glutamine => IMP	M00048/M00048/M00048
371	Gatm	0.0369191	0	0	0.00850658	0	NA	NA	NA	NA	67092	Creatine pathway	M00047
372	Gbe1	659.963	0.658139	1.43143	1.51006	1.0468	7.38153e-08	8.61606e-35	1.80839e-36	6.36345e-07	74185	Trehalose biosynthesis, D-glucose 1P => trehalose/Glycogen biosynthesis, glucose-1P => glycogen/starch	M00565/M00854
373	Gcdh	175.427	-0.0758054	-0.252902	-0.293819	0.613649	0.739882	0.124874	0.0909799	0.0426516	270076	Lysine degradation, lysine => saccharopine => acetoacetyl-CoA	M00032
374	Gch1	57.8884	0.212016	0.488047	0.846985	1.58194	0.484042	0.0570012	0.00191567	0.00620272	14528	Tetrahydrobiopterin biosynthesis, GTP => BH4/Tetrahydrofolate biosynthesis, GTP => THF/Tetrahydrofolate biosynthesis, mediated by PTPS, GTP => THF/L-threo-Tetrahydrobiopterin biosynthesis, GTP => L-threo-BH4	M00842/M00126/M00841/M00843
375	Gck	0.105576	0.0424568	0	0.114977	0	NA	NA	NA	NA	103988	Glycolysis (Embden-Meyerhof pathway), glucose => pyruvate/UDP-N-acetyl-D-glucosamine biosynthesis, eukaryotes, glucose => UDP-GlcNAc/Nucleotide sugar biosynthesis, glucose => UDP-glucose	M00001/M00892/M00549
376	Gclc	1700.51	1.24119	1.49535	1.71447	2.46156	1.41569e-34	5.86473e-48	1.26364e-62	2.73286e-86	14629	Glutathione biosynthesis, glutamate => glutathione	M00118
377	Gclm	1238.66	1.46701	1.67982	1.76922	-0.0620631	2.37647e-62	6.08608e-76	1.61986e-83	0.733287	14630	Glutathione biosynthesis, glutamate => glutathione	M00118
378	Gcnt1	5.32583	-1.50465	-0.0958556	-0.406766	-0.286524	NA	0.912205	0.556998	0.923396	14537	O-glycan biosynthesis, mucin type core	M00056
379	Gcnt3	0.841383	0.00695837	0.217489	-0.275904	0.158108	NA	NA	NA	NA	72077	O-glycan biosynthesis, mucin type core	M00056
380	Gcnt4	630.858	-0.0956722	-0.907613	-0.784274	-1.06981	0.508838	7.7772e-19	2.51804e-11	0.00397756	218476	O-glycan biosynthesis, mucin type core	M00056
381	Gcsh	504.735	0.177245	0.279032	0.0720445	-0.669529	0.0239069	0.000101053	0.466557	0.0117103	68133	Photorespiration	M00532
382	Gda	44.4194	0.0547235	-0.627341	-1.23233	-0.154775	0.888192	0.0263986	0.00057924	0.965876	14544	Guanine ribonucleotide degradation, GMP => Urate	M00959
383	Gfpt1	1739.68	0.00717036	-0.638962	-0.492556	-1.7198	0.965469	7.84035e-20	5.4493e-11	8.11558e-16	14583	UDP-N-acetyl-D-glucosamine biosynthesis, eukaryotes, glucose => UDP-GlcNAc	M00892
384	Gfpt2	70.1775	-0.535941	0.405512	-0.47666	0.479764	0.00143755	0.0343016	0.0536924	0.440277	14584	UDP-N-acetyl-D-glucosamine biosynthesis, eukaryotes, glucose => UDP-GlcNAc	M00892
385	Glb1	481.389	0.0486205	-0.280248	-0.430598	-1.64068	0.663124	0.000395415	9.5931e-07	1.69653e-06	12091	Keratan sulfate degradation	M00079
386	Glce	357.876	0.381724	0.104043	-0.603574	-1.15193	0.00195395	0.506828	4.22209e-06	0.00129946	93683	Glycosaminoglycan biosynthesis, heparan sulfate backbone	M00059
387	Gldc	8.87835	-0.258653	-0.358448	-0.104949	1.0826	0.677695	0.639355	0.791351	0.0200134	104174	Photorespiration	M00532
388	Glt28d2	19.9766	-0.174411	-0.904276	-0.412755	-1.08492	0.679546	0.0042139	0.321009	0.121195	320302	N-glycan precursor biosynthesis	M00055
389	Glud1	2270.95	0.0961807	-0.0659134	-0.329884	-0.631857	0.259709	0.443519	1.52667e-06	5.15743e-06	14661	Methylaspartate cycle	M00740
390	Glyctk	13.0254	-0.16318	-0.73987	-0.942806	-0.407964	0.776808	0.0612211	0.0703829	0.753447	235582	Formaldehyde assimilation, serine pathway	M00346
391	Gm29667	6.69278	-0.397656	0.591851	0.350433	0.472118	0.69299	0.483602	0.742139	0.490716	115487111	Semi-phosphorylative Entner-Doudoroff pathway, gluconate => glycerate-3P/Reductive pentose phosphate cycle (Calvin cycle)/D-galactonate degradation, De Ley-Doudoroff pathway, D-galactonate => glycerate-3P/Glycolysis (Embden-Meyerhof pathway), glucose => pyruvate/Gluconeogenesis, oxaloacetate => fructose-6P/Glycolysis, core module involving three-carbon compounds/Reductive pentose phosphate cycle,…	M00308/M00165/M00552/M00001/M00003/M00002/M00166
392	Gmppa	563.272	-0.257651	-0.546329	-0.225368	1.39404	0.00217314	2.90505e-12	0.0144429	1.34586e-19	69080	Ascorbate biosynthesis, plants, fructose-6P => ascorbate	M00114
393	Gmppb	197.271	-0.179084	-1.07131	-0.368546	-0.578805	0.258519	1.62687e-17	0.0164911	0.198587	331026	Ascorbate biosynthesis, plants, fructose-6P => ascorbate	M00114
394	Gmps	1524.68	0.214772	0.188461	-0.0769494	0.223064	0.00372573	0.00976284	0.38422	0.113211	229363	Guanine ribonucleotide biosynthesis, IMP => GDP,GTP	M00050
395	Gnpnat1	163.523	-0.145115	-1.69655	-2.14684	-1.78364	0.552325	2.20022e-22	3.36571e-23	0.00094329	54342	UDP-N-acetyl-D-glucosamine biosynthesis, eukaryotes, glucose => UDP-GlcNAc	M00892
396	Gns	3911.78	0.00531303	-0.221397	-0.178076	-0.786144	0.951747	9.88231e-08	4.78204e-05	9.56044e-14	75612	Keratan sulfate degradation/Heparan sulfate degradation	M00079/M00078
397	Got1	760.405	-0.157594	-0.087773	-0.00639967	0.317561	0.0277487	0.249548	0.986402	0.11621	14718	C4-dicarboxylic acid cycle, phosphoenolpyruvate carboxykinase type/C4-dicarboxylic acid cycle, NAD - malic enzyme type	M00170/M00171
398	Got1l1	0	NA	NA	NA	NA	NA	NA	NA	NA	76615	C4-dicarboxylic acid cycle, NAD - malic enzyme type/C4-dicarboxylic acid cycle, phosphoenolpyruvate carboxykinase type	M00171/M00170
399	Got2	2212.21	-0.0516295	0.109578	-0.0941217	-1.74909	0.429176	0.0386918	0.0963457	3.30989e-25	14719	C4-dicarboxylic acid cycle, NAD - malic enzyme type/C4-dicarboxylic acid cycle, phosphoenolpyruvate carboxykinase type	M00171/M00170
400	Gpam	278.759	-0.344038	-0.413659	-0.542069	-1.7802	0.00178511	7.61269e-05	5.12291e-06	4.34235e-05	14732	Triacylglycerol biosynthesis	M00089
401	Gpat2	0	NA	NA	NA	NA	NA	NA	NA	NA	215456	Triacylglycerol biosynthesis	M00089
402	Gpat3	111.038	-0.278317	0.172221	0.694801	1.97851	0.0913702	0.37339	0.000165759	1.6565e-08	231510	Triacylglycerol biosynthesis	M00089
403	Gpat4	1711.77	0.22324	-0.0110319	-0.0669247	0.911495	2.4671e-06	0.907936	0.284607	3.90782e-20	102247	Triacylglycerol biosynthesis	M00089
404	Gphn	300.273	-0.096419	0.514494	-0.156643	0.747797	0.378918	7.33687e-10	0.156481	0.00132063	268566	Molybdenum cofactor biosynthesis, GTP => molybdenum cofactor	M00880
405	Gpi1	6198.2	0.0933209	0.411435	0.356967	-0.734022	0.0567626	2.09775e-24	9.02182e-18	3.67131e-16	14751	Glycolysis (Embden-Meyerhof pathway), glucose => pyruvate/Pentose phosphate pathway (Pentose phosphate cycle)/UDP-N-acetyl-D-glucosamine biosynthesis, eukaryotes, glucose => UDP-GlcNAc	M00001/M00004/M00892
406	Gpt	44.1753	0.0569625	0.599193	0.74081	2.24194	0.920863	0.0709714	0.0222447	1.78971e-08	76282	C4-dicarboxylic acid cycle, NAD - malic enzyme type	M00171
407	Gpt2	375.269	0.390003	0.298212	0.671395	-0.255852	0.00409558	0.0266848	1.40451e-07	0.399739	108682	C4-dicarboxylic acid cycle, NAD - malic enzyme type	M00171
408	Gss	487.944	0.0710148	0.309436	0.525483	0.661877	0.489928	5.51216e-05	2.08336e-10	0.0154294	14854	Glutathione biosynthesis, glutamate => glutathione	M00118
409	Gstz1	248.128	-0.196482	-0.460349	-0.859193	-0.467676	0.196607	0.000390454	5.78297e-10	0.192027	14874	Tyrosine degradation, tyrosine => homogentisate	M00044
410	Guk1	246.042	-0.121234	-0.0376026	-0.131163	-1.42735	0.359435	0.822508	0.325572	0.00113707	14923	Guanine ribonucleotide biosynthesis, IMP => GDP,GTP	M00050
411	Gulo	0	NA	NA	NA	NA	NA	NA	NA	NA	268756	Ascorbate biosynthesis, animals, glucose-1P => ascorbate	M00129
412	Gusb	985.541	-0.0111953	0.243572	0.189536	0.183252	0.931766	0.000218611	0.00870074	0.284925	110006	Chondroitin sulfate degradation/Glucuronate pathway (uronate pathway)/Heparan sulfate degradation/Ascorbate biosynthesis, animals, glucose-1P => ascorbate/Dermatan sulfate degradation	M00077/M00014/M00078/M00129/M00076
413	Gyg1	869.332	-0.107276	-0.303317	-0.40182	-1.05893	0.308931	0.000384982	4.63092e-06	2.45336e-06	27357	Glycogen biosynthesis, glucose-1P => glycogen/starch	M00854
414	Gys1	874.957	0.0995864	0.0360799	0.152693	0.113369	0.420509	0.806876	0.15146	0.530853	14936	Glycogen biosynthesis, glucose-1P => glycogen/starch	M00854
415	Gys2	1.55054	0.0050009	0.122014	0	0.33501	NA	NA	NA	0.292193	232493	Glycogen biosynthesis, glucose-1P => glycogen/starch	M00854
416	H6pd	847.646	0.000670484	-0.37179	-0.795669	-3.36336	1	7.41827e-05	2.14419e-17	1.46445e-14	100198	Pentose phosphate pathway, oxidative phase, glucose 6P => ribulose 5P/Pentose phosphate pathway (Pentose phosphate cycle)	M00006/M00004
417	Haao	0	NA	NA	NA	NA	NA	NA	NA	NA	107766	NAD biosynthesis, tryptophan => quinolinate => NAD/Tryptophan metabolism, tryptophan => kynurenine => 2-aminomuconate	M00912/M00038
418	Hacd1	321.643	-0.0036271	0.16291	0.198227	-0.143417	0.998172	0.136866	0.0813273	0.555602	30963	Fatty acid elongation in endoplasmic reticulum	M00415
419	Hacd2	276.506	0.149675	0.459093	-0.180937	-1.15188	0.205373	3.68887e-06	0.149809	0.00262073	70757	Fatty acid elongation in endoplasmic reticulum	M00415
420	Hacd3	970.168	0.191288	0.188669	0.204753	0.562346	0.0035934	0.00414275	0.00386188	7.53888e-05	57874	Fatty acid elongation in endoplasmic reticulum	M00415
421	Hacd4	4.43565	0.106541	0.667554	-0.413141	-1.41613	NA	0.583174	0.551661	0.371622	66775	Fatty acid elongation in endoplasmic reticulum	M00415
422	Hadh	1077.74	0.118758	0.271625	0.262709	-0.864019	0.116675	2.51415e-05	9.75992e-05	6.55839e-06	15107	Fatty acid elongation in mitochondria/Lysine degradation, lysine => saccharopine => acetoacetyl-CoA/beta-Oxidation	M00085/M00032/M00087
423	Hadha	1480.96	-0.112952	0.14107	0.12103	-0.580623	0.06553	0.0138708	0.0546008	0.00015315	97212	Lysine degradation, lysine => saccharopine => acetoacetyl-CoA/Fatty acid elongation in mitochondria/beta-Oxidation	M00032/M00085/M00087
424	Hadhb	552.25	-0.0292749	-0.0760768	-0.292538	-1.6353	0.885441	0.609387	0.0155192	2.06683e-07	231086	Fatty acid elongation in mitochondria/beta-Oxidation	M00085/M00087
425	Hal	5.30355	0.301658	0.435316	1.12328	0.989283	NA	0.629762	0.104735	0.192192	15109	Histidine degradation, histidine => N-formiminoglutamate => glutamate	M00045
426	Hao1	4.1476	0.0414616	0.0754813	-0.141728	1.43069	NA	0.959771	0.710262	0.0191492	15112	Photorespiration	M00532
427	Hao2	0	NA	NA	NA	NA	NA	NA	NA	NA	56185	Photorespiration	M00532
428	Hexa	1762.56	-0.0971078	-0.315864	-0.193665	0.362355	0.401313	0.000331701	0.0388925	0.00806193	15211	Keratan sulfate degradation	M00079
429	Hexb	481.793	0.033356	-0.110562	-0.0314277	-0.995858	0.823798	0.309869	0.843526	0.000890442	15212	Keratan sulfate degradation	M00079
430	Hgd	3.31629	0.441667	-0.188658	-0.189764	1.29525	NA	0.812701	0.866191	0.0326836	15233	Tyrosine degradation, tyrosine => homogentisate	M00044
431	Hgsnat	481.253	-0.0662364	-0.192821	-0.453287	0.107851	0.679311	0.100175	6.93656e-05	0.66156	52120	Heparan sulfate degradation	M00078
432	Hibch	249.024	0.0761139	0.277246	0.228202	-0.153315	0.560365	0.00401338	0.0496726	0.662813	227095	Malonate semialdehyde pathway, propanoyl-CoA => acetyl-CoA	M00013
433	Hk1	1548.94	-0.210219	-0.156331	0.208716	-0.84126	0.00136258	0.0218952	0.00188703	9.32647e-06	15275	Nucleotide sugar biosynthesis, glucose => UDP-glucose/Glycolysis (Embden-Meyerhof pathway), glucose => pyruvate/UDP-N-acetyl-D-glucosamine biosynthesis, eukaryotes, glucose => UDP-GlcNAc	M00549/M00001/M00892
434	Hk2	1469.23	0.483379	-0.0799508	0.252924	1.52214	3.12687e-07	0.520752	0.0109581	7.07247e-34	15277	Glycolysis (Embden-Meyerhof pathway), glucose => pyruvate/UDP-N-acetyl-D-glucosamine biosynthesis, eukaryotes, glucose => UDP-GlcNAc/Nucleotide sugar biosynthesis, glucose => UDP-glucose	M00001/M00892/M00549
435	Hk3	0.220724	0.01155	0.0284062	0.119764	0	NA	NA	NA	NA	212032	Glycolysis (Embden-Meyerhof pathway), glucose => pyruvate/Nucleotide sugar biosynthesis, glucose => UDP-glucose/UDP-N-acetyl-D-glucosamine biosynthesis, eukaryotes, glucose => UDP-GlcNAc	M00001/M00549/M00892
436	Hkdc1	1.82051	-0.219555	0.843664	0.48754	1.25531	NA	NA	0.49438	0.0321675	216019	UDP-N-acetyl-D-glucosamine biosynthesis, eukaryotes, glucose => UDP-GlcNAc/Nucleotide sugar biosynthesis, glucose => UDP-glucose/Glycolysis (Embden-Meyerhof pathway), glucose => pyruvate	M00892/M00549/M00001
437	Hmbs	320.94	-0.152563	-0.331506	-0.585491	-1.41994	0.196678	0.000936574	6.21609e-08	0.000142153	15288	Heme biosynthesis, plants and bacteria, glutamate => heme/Heme biosynthesis, bacteria, glutamyl-tRNA => coproporphyrin III => heme/Siroheme biosynthesis, glutamyl-tRNA => siroheme/Heme biosynthesis, animals and fungi, glycine => heme	M00121/M00926/M00846/M00868
438	Hmgcl	154.274	-0.472545	-0.0990543	0.273103	0.228931	0.000233227	0.564108	0.0782053	0.523074	15356	Leucine degradation, leucine => acetoacetate + acetyl-CoA/Ketone body biosynthesis, acetyl-CoA => acetoacetate/3-hydroxybutyrate/acetone	M00036/M00088
439	Hmgcll1	5.36833	-1.74728	0.522247	0.54744	1.0591	NA	0.492878	0.576458	0.0248825	208982	Leucine degradation, leucine => acetoacetate + acetyl-CoA/Ketone body biosynthesis, acetyl-CoA => acetoacetate/3-hydroxybutyrate/acetone	M00036/M00088
440	Hmgcr	4653.62	0.00910746	0.124719	0.489506	2.20981	0.977258	0.42252	6.80573e-05	1.25595e-74	15357	C5 isoprenoid biosynthesis, mevalonate pathway/C5 isoprenoid biosynthesis, mevalonate pathway, archaea	M00095/M00849
441	Hmgcs1	5214.71	0.0438711	0.0981956	0.0563335	0.288102	0.824703	0.521062	0.747504	0.0374401	208715	Ketone body biosynthesis, acetyl-CoA => acetoacetate/3-hydroxybutyrate/acetone/C5 isoprenoid biosynthesis, mevalonate pathway/C5 isoprenoid biosynthesis, mevalonate pathway, archaea	M00088/M00095/M00849
442	Hmgcs2	1.5244	0	0.0928933	0	0.359049	NA	NA	NA	NA	15360	Ketone body biosynthesis, acetyl-CoA => acetoacetate/3-hydroxybutyrate/acetone/C5 isoprenoid biosynthesis, mevalonate pathway, archaea/C5 isoprenoid biosynthesis, mevalonate pathway	M00088/M00849/M00095
443	Hpd	0	NA	NA	NA	NA	NA	NA	NA	NA	15445	Tyrosine degradation, tyrosine => homogentisate	M00044
444	Hpse	8.9959	0.120392	0.460049	0.434104	1.70047	0.909411	0.531486	0.483521	0.00334377	15442	Heparan sulfate degradation	M00078
445	Hpse2	0.0896947	0	0	0.150791	0	NA	NA	NA	NA	545291	Heparan sulfate degradation	M00078
446	Hsd11b1	34.8941	0.216374	0.378243	0.581818	-0.0321664	0.539592	0.2378	0.116185	0.297095	15483	C21-Steroid hormone biosynthesis, progesterone => cortisol/cortisone	M00109
447	Hsd11b2	0.0309763	0	0	0	0.228524	NA	NA	NA	NA	15484	C21-Steroid hormone biosynthesis, progesterone => cortisol/cortisone	M00109
448	Hsd17b12	2686.2	-0.0464003	0.127092	0.145494	-0.856276	0.461574	0.00912545	0.00381245	1.75874e-08	56348	Fatty acid elongation in endoplasmic reticulum	M00415
449	Hsd17b4	592.31	0.00793695	-0.0570877	-0.241526	-0.597464	0.964945	0.601829	0.00818604	0.0133034	15488	Bile acid biosynthesis, cholesterol => cholate/chenodeoxycholate/beta-Oxidation, peroxisome, tri/dihydroxycholestanoyl-CoA => choloyl/chenodeoxycholoyl-CoA/beta-Oxidation, peroxisome, VLCFA	M00104/M00862/M00861
450	Hsd17b7	2941.24	-0.130657	0.209397	0.172388	0.682727	0.351633	0.0748393	0.151589	8.11064e-06	15490	Cholesterol biosynthesis, squalene 2,3-epoxide => cholesterol	M00101
451	Hsd17b8	94.4359	0.247189	-0.00723398	0.00711892	-0.0505644	0.410608	1	1	0.99368	14979	Fatty acid biosynthesis in mitochondria, animals	M00873
452	Hsd3b1	0	NA	NA	NA	NA	NA	NA	NA	NA	15492	C19/C18-Steroid hormone biosynthesis, pregnenolone => androstenedione => estrone/Steroid hormone biosynthesis, cholesterol => pregnenolone => progesterone	M00110/M00107
453	Hsd3b2	0	NA	NA	NA	NA	NA	NA	NA	NA	15493	C19/C18-Steroid hormone biosynthesis, pregnenolone => androstenedione => estrone/Steroid hormone biosynthesis, cholesterol => pregnenolone => progesterone	M00110/M00107
454	Hsd3b3	1.56796	0	0	0	0.362385	NA	NA	1	0.290972	15494	C19/C18-Steroid hormone biosynthesis, pregnenolone => androstenedione => estrone/Steroid hormone biosynthesis, cholesterol => pregnenolone => progesterone	M00110/M00107
455	Hsd3b4	0	NA	NA	NA	NA	NA	NA	NA	NA	15495	C19/C18-Steroid hormone biosynthesis, pregnenolone => androstenedione => estrone/Steroid hormone biosynthesis, cholesterol => pregnenolone => progesterone	M00110/M00107
456	Hsd3b5	0	NA	NA	NA	NA	NA	NA	NA	NA	15496	C19/C18-Steroid hormone biosynthesis, pregnenolone => androstenedione => estrone/Steroid hormone biosynthesis, cholesterol => pregnenolone => progesterone	M00110/M00107
457	Hsd3b6	0	NA	NA	NA	NA	NA	NA	NA	NA	15497	Steroid hormone biosynthesis, cholesterol => pregnenolone => progesterone/C19/C18-Steroid hormone biosynthesis, pregnenolone => androstenedione => estrone	M00107/M00110
458	Hsd3b7	228.07	-0.35682	-0.27192	-0.196618	-0.493612	0.018205	0.0781337	0.281224	0.222599	101502	Bile acid biosynthesis, cholesterol => cholate/chenodeoxycholate	M00104
459	Hsd3b8	0	NA	NA	NA	NA	NA	NA	NA	NA	100043456	C19/C18-Steroid hormone biosynthesis, pregnenolone => androstenedione => estrone/Steroid hormone biosynthesis, cholesterol => pregnenolone => progesterone	M00110/M00107
460	Hsd3b9	0	NA	NA	NA	NA	NA	NA	NA	NA	100043461	C19/C18-Steroid hormone biosynthesis, pregnenolone => androstenedione => estrone/Steroid hormone biosynthesis, cholesterol => pregnenolone => progesterone	M00110/M00107
461	Htd2	9.59231	0	-0.0797152	-0.208479	0.688155	1	0.936029	0.767388	0.283942	109729085	Fatty acid biosynthesis in mitochondria, animals	M00873
462	Hyal1	143.877	-0.336893	-0.413	0.0237312	-0.639472	0.0597897	0.013816	0.950502	0.190569	15586	Dermatan sulfate degradation/Chondroitin sulfate degradation	M00076/M00077
463	Hyal2	331.306	0.0166639	-0.313048	-0.319833	-2.39238	0.907268	0.000196738	0.00187644	0.000471415	15587	Dermatan sulfate degradation/Chondroitin sulfate degradation	M00076/M00077
464	Hyal3	0.809011	-0.191192	-0.217977	0.343399	0.538197	NA	NA	NA	NA	109685	Chondroitin sulfate degradation/Dermatan sulfate degradation	M00077/M00076
465	Hyal4	0	NA	NA	NA	NA	NA	NA	NA	NA	77042	Dermatan sulfate degradation/Chondroitin sulfate degradation	M00076/M00077
466	Hyal5	0	NA	NA	NA	NA	NA	NA	NA	NA	74468	Chondroitin sulfate degradation/Dermatan sulfate degradation	M00077/M00076
467	Hyal6	2.83824	-0.0451446	-0.00835481	0	0.392376	NA	NA	1	0.266179	74409	Dermatan sulfate degradation/Chondroitin sulfate degradation	M00076/M00077
468	Idh1	2951.17	0.0581975	0.142974	0.100769	-1.46753	0.707786	0.219392	0.417054	5.03149e-18	15926	Citrate cycle (TCA cycle, Krebs cycle)/Reductive citrate cycle (Arnon-Buchanan cycle)/Methylaspartate cycle/Citrate cycle, first carbon oxidation, oxaloacetate => 2-oxoglutarate	M00009/M00173/M00740/M00010
469	Idh2	2383.39	-0.096693	-0.177121	-0.411915	-0.810545	0.168922	0.00347938	2.27098e-12	1.17253e-09	269951	Citrate cycle, first carbon oxidation, oxaloacetate => 2-oxoglutarate/Citrate cycle (TCA cycle, Krebs cycle)/Reductive citrate cycle (Arnon-Buchanan cycle)/Methylaspartate cycle	M00010/M00009/M00173/M00740
470	Idh3a	747.238	0.159508	0.0705273	-0.173635	-0.895373	0.0652386	0.446794	0.0352263	6.49156e-05	67834	Citrate cycle (TCA cycle, Krebs cycle)/Citrate cycle, first carbon oxidation, oxaloacetate => 2-oxoglutarate	M00009/M00010
471	Idh3b	919.231	0.0131596	0.05691	0.135722	0.0615582	0.920863	0.529293	0.0921787	0.723566	170718	Citrate cycle, first carbon oxidation, oxaloacetate => 2-oxoglutarate/Citrate cycle (TCA cycle, Krebs cycle)	M00010/M00009
472	Idh3g	1087.54	-0.199999	0.483909	0.543394	1.13942	0.0068346	3.58638e-13	8.51824e-15	1.43764e-22	15929	Citrate cycle, first carbon oxidation, oxaloacetate => 2-oxoglutarate/Citrate cycle (TCA cycle, Krebs cycle)	M00010/M00009
473	Idi1	4166.14	0.0586335	0.0692869	0.00755935	0.0223365	0.716708	0.625933	0.99521	0.930276	319554	C5 isoprenoid biosynthesis, mevalonate pathway, archaea/C5 isoprenoid biosynthesis, non-mevalonate pathway/C5 isoprenoid biosynthesis, mevalonate pathway	M00849/M00096/M00095
474	Idi2	0.350365	0	-0.0350305	0.0986212	0.195213	NA	NA	NA	NA	320581	C5 isoprenoid biosynthesis, non-mevalonate pathway/C5 isoprenoid biosynthesis, mevalonate pathway, archaea/C5 isoprenoid biosynthesis, mevalonate pathway	M00096/M00849/M00095
475	Ido1	0	NA	NA	NA	NA	NA	NA	NA	NA	15930	NAD biosynthesis, tryptophan => quinolinate => NAD/Tryptophan metabolism, tryptophan => kynurenine => 2-aminomuconate	M00912/M00038
476	Ido2	0.794997	0.0745215	-0.21908	-0.234833	0.609586	NA	NA	NA	NA	209176	Tryptophan metabolism, tryptophan => kynurenine => 2-aminomuconate/NAD biosynthesis, tryptophan => quinolinate => NAD	M00038/M00912
477	Ids	617.942	-0.00396928	-0.293198	-0.346442	-2.84452	0.994692	0.00370567	0.00114	3.68719e-10	15931	Heparan sulfate degradation/Dermatan sulfate degradation	M00078/M00076
478	Idua	145.726	-0.152179	-0.412224	-0.323462	0.650562	0.480112	0.012491	0.0821553	0.0399628	15932	Heparan sulfate degradation/Dermatan sulfate degradation	M00078/M00076
479	Il4i1	1.55024	0.0757578	-0.0103198	0.0866099	0	NA	NA	NA	1	14204	Tyrosine degradation, tyrosine => homogentisate	M00044
480	Il4i1b	5.03164	-0.00537988	0.409555	-0.176274	-0.55529	NA	0.718825	0.859163	0.565055	100328588	Tyrosine degradation, tyrosine => homogentisate	M00044
481	Impa1	753.713	0.0727308	-0.0666938	-0.0877215	-1.26519	0.408667	0.434977	0.329652	2.75061e-06	55980	Inositol phosphate metabolism, Ins(1,3,4,5)P4 => Ins(1,3,4)P3 => myo-inositol	M00131
482	Impa2	178.47	-0.0322459	-0.389047	-0.799683	-0.814306	0.920916	0.0367113	4.55695e-06	0.0762874	114663	Inositol phosphate metabolism, Ins(1,3,4,5)P4 => Ins(1,3,4)P3 => myo-inositol	M00131
483	Impdh1	628.262	0.329692	-0.0857894	-0.131419	-0.0380011	0.000186385	0.428704	0.197698	0.873038	23917	Guanine ribonucleotide biosynthesis, IMP => GDP,GTP	M00050
484	Impdh2	1475.15	0.120369	0.408423	-0.0679418	-0.650681	0.253392	5.29918e-07	0.535813	4.26263e-05	23918	Guanine ribonucleotide biosynthesis, IMP => GDP,GTP	M00050
485	Inpp1	191.806	-0.223272	0.0928488	-0.00752538	-0.310456	0.0830654	0.549735	1	0.459647	16329	Inositol phosphate metabolism, Ins(1,3,4,5)P4 => Ins(1,3,4)P3 => myo-inositol	M00131
486	Inpp4a	284.66	-0.271195	-0.352544	-0.0699832	0.084329	0.0430747	0.00573994	0.714943	0.80366	269180	Inositol phosphate metabolism, Ins(1,3,4,5)P4 => Ins(1,3,4)P3 => myo-inositol	M00131
487	Inpp4b	12.5626	-0.223811	-0.458997	-0.370393	-0.928431	0.701446	0.332159	0.553818	0.256324	234515	Inositol phosphate metabolism, Ins(1,3,4,5)P4 => Ins(1,3,4)P3 => myo-inositol	M00131
488	Inpp5a	737.844	-0.123748	-0.32943	-0.18751	-0.609997	0.252393	0.000290229	0.075189	0.0183123	212111	Inositol phosphate metabolism, Ins(1,3,4,5)P4 => Ins(1,3,4)P3 => myo-inositol	M00131
489	Ipmk	560.356	0.229265	0.0248176	-0.125359	0.505377	0.0325918	0.891842	0.327671	0.0236277	69718	Inositol phosphate metabolism, Ins(1,3,4)P3 => phytate	M00132
490	Ippk	228.19	-0.0406225	-0.0984185	-0.148951	0.936807	0.846863	0.580688	0.396952	0.00110036	75678	Inositol phosphate metabolism, Ins(1,3,4)P3 => phytate	M00132
491	Itpk1	121.592	0.454166	0.020197	-0.077783	-1.74443	0.00282809	0.956561	0.724655	0.0136335	217837	Inositol phosphate metabolism, Ins(1,3,4)P3 => phytate	M00132
492	Itpka	3.6819	0.970303	2.50118	1.23687	0.635181	NA	0.00174868	0.0772462	0.432293	228550	Inositol phosphate metabolism, PI=> PIP2 => Ins(1,4,5)P3 => Ins(1,3,4,5)P4	M00130
493	Itpkb	423.444	-0.308759	-0.503452	-0.277567	-2.12308	0.00158964	2.80889e-08	0.0085811	4.74716e-06	320404	Inositol phosphate metabolism, PI=> PIP2 => Ins(1,4,5)P3 => Ins(1,3,4,5)P4	M00130
494	Itpkc	215.666	0.0540057	0.166202	0.686671	2.12577	0.807593	0.345735	6.32088e-06	2.6743e-22	233011	Inositol phosphate metabolism, PI=> PIP2 => Ins(1,4,5)P3 => Ins(1,3,4,5)P4	M00130
495	Ivd	596.074	0.281761	0.739533	0.709071	0.41828	0.0296074	1.25692e-11	2.13803e-10	0.0293124	56357	Leucine degradation, leucine => acetoacetate + acetyl-CoA	M00036
496	Kdsr	910.194	-0.0955562	-0.117874	-0.238246	0.692934	0.667837	0.539857	0.153732	0.000169722	70750	Sphingosine biosynthesis/Ceramide biosynthesis	M00099/M00094
497	Kl	0.0997838	-0.0590708	0.0793557	0	0	NA	NA	NA	NA	16591	Glucuronate pathway (uronate pathway)	M00014
498	Kmo	0.0788484	0.0399576	0.13552	0	0	NA	NA	NA	NA	98256	Tryptophan metabolism, tryptophan => kynurenine => 2-aminomuconate/NAD biosynthesis, tryptophan => quinolinate => NAD	M00038/M00912
499	Kynu	0	NA	NA	NA	NA	NA	NA	NA	NA	70789	Tryptophan metabolism, tryptophan => kynurenine => 2-aminomuconate/NAD biosynthesis, tryptophan => quinolinate => NAD	M00038/M00912
500	Lacc1	384.631	0.207712	0.369052	0.617361	1.45994	0.0473399	0.000145568	7.27696e-10	2.02627e-18	210808	Adenine ribonucleotide degradation, AMP => Urate/Adenine ribonucleotide degradation, AMP => Urate/Methionine salvage pathway/Guanine ribonucleotide degradation, GMP => Urate	M00958/M00958/M00034/M00959
501	Lao1	0	NA	NA	NA	NA	NA	NA	NA	NA	100470	Tyrosine degradation, tyrosine => homogentisate	M00044
502	Large1	894.106	0.0712237	-0.273837	-0.452701	-1.12564	0.504045	0.000452231	1.2454e-08	1.57948e-05	16795	O-glycan biosynthesis, mannose type (core M3)	M00872
503	Large2	0.0901479	-0.0552251	0.0406989	0	0.258109	NA	NA	NA	NA	228366	O-glycan biosynthesis, mannose type (core M3)	M00872
504	Lclat1	787.033	-0.174384	-0.330257	-0.841713	-3.07918	0.0680037	9.88796e-05	1.5526e-20	5.26223e-10	225010	Triacylglycerol biosynthesis	M00089
505	Ldc1	0	NA	NA	NA	NA	NA	NA	NA	NA	332942	Polyamine biosynthesis, arginine => ornithine => putrescine	M00134
506	Lias	259.844	-0.0571612	0.0404747	0.0565413	-0.0860133	0.759246	0.836273	0.766474	0.840784	79464	Lipoic acid biosynthesis, plants and bacteria, octanoyl-ACP => dihydrolipoyl-E2/H/Lipoic acid biosynthesis, animals and bacteria, octanoyl-ACP => dihydrolipoyl-H => dihydrolipoyl-E2/Lipoic acid biosynthesis, octanoyl-CoA => dihydrolipoyl-E2/Lipoic acid biosynthesis, eukaryotes, octanoyl-ACP => dihydrolipoyl-H	M00881/M00883/M00884/M00882
507	Lipc	0.510741	-0.120904	0.0401605	0	0.196958	NA	NA	NA	NA	15450	Acylglycerol degradation	M00098
508	Lipf	0	NA	NA	NA	NA	NA	NA	NA	NA	67717	Acylglycerol degradation	M00098
509	Lipg	474.295	-0.327798	0.0866138	0.14452	-0.0137384	5.70607e-05	0.381257	0.149623	0.782197	16891	Acylglycerol degradation	M00098
510	Lipt1	77.2559	-0.58872	-0.452228	-0.566893	0.333428	0.0015893	0.0200914	0.0085598	0.441437	623661	Lipoic acid biosynthesis, animals and bacteria, octanoyl-ACP => dihydrolipoyl-H => dihydrolipoyl-E2	M00883
511	Lipt2	37.4368	0.126522	0.195957	-0.473361	-1.32364	0.706548	0.489234	0.106235	0.0299597	67164	Lipoic acid biosynthesis, eukaryotes, octanoyl-ACP => dihydrolipoyl-H/Lipoic acid biosynthesis, animals and bacteria, octanoyl-ACP => dihydrolipoyl-H => dihydrolipoyl-E2	M00882/M00883
512	Lpin1	560.851	-0.915104	0.0505995	0.607474	0.917399	2.02353e-07	0.866182	0.000742004	8.72237e-05	14245	Triacylglycerol biosynthesis	M00089
513	Lpin2	995.533	-0.196971	0.0353138	0.378773	0.743882	0.00813244	0.738376	2.21028e-07	1.04657e-07	64898	Triacylglycerol biosynthesis	M00089
514	Lpin3	116.915	0.105192	-0.628681	-0.198972	1.20965	0.687884	0.000237272	0.37858	0.00023757	64899	Triacylglycerol biosynthesis	M00089
515	Lss	5302.42	-0.059295	0.213656	0.419895	1.51096	0.707854	0.0528848	2.67443e-05	1.32955e-44	16987	Cholesterol biosynthesis, squalene 2,3-epoxide => cholesterol/Ergocalciferol biosynthesis, squalene 2,3-epoxide => ergosterol/ergocalciferol	M00101/M00102
516	Man1a	345.461	1.12981	-0.236891	-0.465358	-0.758375	5.8165e-24	0.0722556	0.000257794	0.0562474	17155	N-glycan biosynthesis, high-mannose type/N-glycan precursor trimming	M00074/M00073
517	Man1a2	1463.12	0.216432	-0.0860999	-0.553525	-2.01366	0.00350287	0.311834	9.58472e-15	3.85375e-18	17156	N-glycan biosynthesis, high-mannose type/N-glycan precursor trimming	M00074/M00073
518	Man1b1	1052.79	0.11804	-0.0387184	-0.179757	-0.474331	0.125434	0.681129	0.0149688	0.00844522	227619	N-glycan biosynthesis, high-mannose type/N-glycan precursor trimming	M00074/M00073
519	Man1c1	125.324	0.217114	-0.637549	-0.877908	-2.42788	0.293581	6.43888e-05	5.67674e-07	0.000159007	230815	N-glycan biosynthesis, high-mannose type/N-glycan precursor trimming	M00074/M00073
520	Man2a1	5343.67	0.413233	-0.140743	-0.331869	-1.99214	1.3036e-07	0.107372	1.64843e-05	1.62633e-53	17158	N-glycan biosynthesis, complex type	M00075
521	Man2a2	839.544	-0.0889449	-0.267263	-0.390006	-1.01119	0.368783	0.000823097	2.32402e-06	5.90665e-06	140481	N-glycan biosynthesis, complex type	M00075
522	Maoa	2729.52	0.604177	1.18346	1.27437	1.10424	4.04173e-24	3.52349e-90	8.66827e-101	4.73305e-35	17161	GABA biosynthesis, eukaryotes, putrescine => GABA	M00135
523	Maob	0.579328	0.0596868	-0.0149663	0.0990089	0.0622568	NA	NA	NA	NA	109731	GABA biosynthesis, eukaryotes, putrescine => GABA	M00135
524	Mat1a	0.394377	0.142458	0.0168595	0.044553	0.177971	NA	NA	NA	NA	11720	Cysteine biosynthesis, methionine => cysteine/Ethylene biosynthesis, methionine => ethylene/Methionine salvage pathway/Methionine degradation	M00609/M00368/M00034/M00035
525	Mat2a	4510.48	0.0780475	-0.296494	-0.714304	-0.94753	0.605744	0.00524531	3.49381e-13	1.41409e-12	232087	Methionine degradation/Cysteine biosynthesis, methionine => cysteine/Methionine salvage pathway/Ethylene biosynthesis, methionine => ethylene	M00035/M00609/M00034/M00368
526	Mat2b	586.001	0.0822158	-0.00589971	0.0431825	-0.339746	0.672213	1	0.842784	0.187022	108645	Ethylene biosynthesis, methionine => ethylene/Methionine salvage pathway/Methionine degradation/Cysteine biosynthesis, methionine => cysteine	M00368/M00034/M00035/M00609
527	Mboat1	1.11166	0.0888457	0.601466	-0.308935	0.392661	NA	NA	NA	NA	218121	Triacylglycerol biosynthesis	M00089
528	Mboat2	2.65809	0	0	0.136117	0.364052	NA	NA	0.705476	0.346673	67216	Triacylglycerol biosynthesis	M00089
529	Mcat	229.535	-0.0288291	-0.107133	-0.0146372	-0.172998	0.883419	0.412296	0.967453	0.67359	223722	Fatty acid biosynthesis in mitochondria, animals/Fatty acid biosynthesis, initiation/Fatty acid biosynthesis in mitochondria, fungi	M00873/M00082/M00874
530	Mccc1	235.373	-0.186623	0.0650602	0.4849	0.867934	0.174097	0.692965	0.000129259	0.00257321	72039	Leucine degradation, leucine => acetoacetate + acetyl-CoA	M00036
531	Mccc2	53.7896	-0.345015	-0.120179	-0.414649	1.2429	0.203882	0.692445	0.169753	0.000704836	78038	Leucine degradation, leucine => acetoacetate + acetyl-CoA	M00036
532	Mcee	52.7744	-0.263988	-0.149508	-1.00351	-1.89783	0.258748	0.567396	5.78197e-05	0.00421156	73724	Hydroxypropionate-hydroxybutylate cycle/Propanoyl-CoA metabolism, propanoyl-CoA => succinyl-CoA/3-Hydroxypropionate bi-cycle/Ethylmalonyl pathway	M00375/M00741/M00376/M00373
533	Mdh1	1199.17	-0.129945	0.0158177	-0.210786	-1.89631	0.059305	0.888406	0.00175156	1.12815e-16	17449	Citrate cycle (TCA cycle, Krebs cycle)/CAM (Crassulacean acid metabolism), dark/Citrate cycle, second carbon oxidation, 2-oxoglutarate => oxaloacetate/Glyoxylate cycle/C4-dicarboxylic acid cycle, NAD - malic enzyme type	M00009/M00168/M00011/M00012/M00171
534	Mdh2	3211.56	-0.080026	0.167383	-0.00167691	-0.877012	0.389311	0.024709	1	6.98963e-12	17448	Glyoxylate cycle/C4-dicarboxylic acid cycle, NAD - malic enzyme type/Citrate cycle, second carbon oxidation, 2-oxoglutarate => oxaloacetate/Citrate cycle (TCA cycle, Krebs cycle)/CAM (Crassulacean acid metabolism), dark	M00012/M00171/M00011/M00009/M00168
535	Me1	976.773	0.459122	0.692998	0.617962	-0.735228	1.08263e-19	1.00695e-37	7.5179e-26	0.000611882	17436	CAM (Crassulacean acid metabolism), light/C4-dicarboxylic acid cycle, NADP - malic enzyme type	M00169/M00172
536	Me3	8.18104	-0.0811225	0.163026	0.0617832	0.318938	0.96655	0.875786	1	0.277553	109264	CAM (Crassulacean acid metabolism), light/C4-dicarboxylic acid cycle, NADP - malic enzyme type	M00169/M00172
537	Mecr	178.661	-0.0327046	0.242645	0.146724	0.473187	0.884057	0.0775239	0.382013	0.127031	26922	Fatty acid elongation in mitochondria/Fatty acid biosynthesis in mitochondria, fungi/Fatty acid biosynthesis in mitochondria, animals	M00085/M00874/M00873
538	Mgat2	987.312	0.37116	-0.418826	-0.594864	-3.56368	4.07673e-06	8.07811e-08	4.75373e-13	1.53651e-08	217664	N-glycan biosynthesis, complex type	M00075
539	Mgat3	522.768	0.479344	0.0622821	-0.133432	0.18207	5.33644e-08	0.620462	0.251431	0.553832	17309	N-glycan biosynthesis, complex type	M00075
540	Mgat4a	0.367961	0.0316665	0.0170867	-0.145331	0.150843	NA	NA	NA	NA	269181	N-glycan biosynthesis, complex type	M00075
541	Mgat4b	1157.13	0.227326	0.0370524	0.137803	-1.9356	0.00147703	0.714535	0.085082	1.01408e-13	103534	N-glycan biosynthesis, complex type	M00075
542	Mgat4c	2.64741	0	0	0	0.408113	NA	NA	1	0.253081	67569	N-glycan biosynthesis, complex type	M00075
543	Mgat4d	0	NA	NA	NA	NA	NA	NA	NA	NA	67555	N-glycan biosynthesis, complex type	M00075
544	Mgat5	919.114	0.265433	-0.129201	-0.293157	-1.87602	0.00216015	0.182481	0.0012547	3.04445e-08	107895	N-glycan biosynthesis, complex type	M00075
545	Mgat5b	0	NA	NA	NA	NA	NA	NA	NA	NA	268510	N-glycan biosynthesis, complex type	M00075
546	Mgll	0.291177	-0.00426108	0.0667945	0.165203	0.25158	NA	NA	NA	NA	23945	Acylglycerol degradation	M00098
547	Mmab	388.14	-0.177636	-0.575086	-0.450585	-2.44101	0.177841	1.04556e-07	0.000173018	1.8677e-05	77697	Cobalamin biosynthesis, cobyrinate a,c-diamide => cobalamin	M00122
548	Mmut	412.219	-0.174564	-0.544888	-0.63648	-1.34363	0.0754003	5.82649e-11	1.57117e-11	2.9709e-05	17850	3-Hydroxypropionate bi-cycle/Ethylmalonyl pathway/Propanoyl-CoA metabolism, propanoyl-CoA => succinyl-CoA	M00376/M00373/M00741
549	Mocs1	747.731	0.133434	0.175832	0.285139	-0.522636	0.208941	0.0617633	0.00242333	0.0287137	56738	Molybdenum cofactor biosynthesis, GTP => molybdenum cofactor	M00880
550	Mocs2	221.489	-0.0483278	-0.0380635	0.329545	-0.143421	0.819298	0.86954	0.0246403	0.705711	17434	Molybdenum cofactor biosynthesis, GTP => molybdenum cofactor	M00880
551	Mogs	710.367	0.0443809	-0.34384	-0.667795	-2.81131	0.702399	3.90304e-06	1.61254e-17	2.79382e-09	57377	N-glycan precursor trimming	M00073
552	Mpi	230.46	0.0830805	0.381052	0.443581	0.52766	0.532081	6.61584e-05	2.51087e-05	0.046337	110119	Ascorbate biosynthesis, plants, fructose-6P => ascorbate	M00114
553	Mri1	241.272	0.108048	0.145258	0.181685	0.707615	0.549793	0.338551	0.259631	0.0203037	67873	Methionine salvage pathway	M00034
554	Msmo1	5807.26	-0.198791	-0.221242	-0.146845	1.00953	0.00662791	0.00140569	0.0442696	2.081e-34	66234	Ergocalciferol biosynthesis, squalene 2,3-epoxide => ergosterol/ergocalciferol/Cholesterol biosynthesis, squalene 2,3-epoxide => cholesterol	M00102/M00101
555	Mtap	5884.09	0.24183	0.0443147	-0.354131	-2.10816	0.00640997	0.710809	1.18374e-05	1.34291e-56	66902	Methionine salvage pathway	M00034
556	Mthfd1	1083.86	0.235358	0.238183	-0.374513	-1.06618	0.0344466	0.019717	0.000121152	2.61965e-07	108156	C1-unit interconversion, eukaryotes	M00141
557	Mthfd1l	824.782	-0.0240843	0.223154	-0.460481	-1.87275	0.879708	0.0166822	4.37995e-07	1.19584e-10	270685	C1-unit interconversion, eukaryotes	M00141
558	Mthfd2	659.544	0.535497	0.192886	-0.232344	-0.566894	0.000247339	0.235762	0.134825	0.0338474	17768	C1-unit interconversion, eukaryotes	M00141
559	Mthfd2l	159.769	0.381014	0.163523	-0.255744	-0.121154	0.0176275	0.372961	0.176958	0.696074	665563	C1-unit interconversion, eukaryotes	M00141
560	Mtr	341.482	-0.0279712	0.453918	0.0604961	-0.0987316	0.886057	2.43473e-05	0.722107	0.777805	238505	Methionine biosynthesis, aspartate => homoserine => methionine	M00017
561	Mvd	1775.87	-0.18333	-0.00161479	0.213695	2.19185	0.159412	1	0.0676803	7.67798e-71	192156	C5 isoprenoid biosynthesis, mevalonate pathway	M00095
562	Mvk	1165.18	-0.108107	-0.00545093	-0.103367	0.43802	0.294112	0.998244	0.302881	0.0101337	17855	C5 isoprenoid biosynthesis, mevalonate pathway, archaea/C5 isoprenoid biosynthesis, mevalonate pathway	M00849/M00095
563	Nadsyn1	78.2898	-0.534788	-0.16803	0.759172	2.57554	0.0640424	0.616419	0.00544253	1.98688e-14	78914	NAD biosynthesis, tryptophan => quinolinate => NAD/NAD biosynthesis, aspartate => quinolinate => NAD	M00912/M00115
564	Naglu	832.397	-0.0765353	-0.150463	-0.0371885	0.426164	0.536925	0.130702	0.788426	0.0292959	27419	Heparan sulfate degradation	M00078
565	ND1	224896	0.080838	1.13515	1.97727	5.16887	0.726535	7.7333e-16	1.304e-47	0	17716	ubiquinone oxidoreductase, mitochondria	M00142
566	ND2	135460	0.122968	1.05102	2.02924	5.44452	0.615578	6.17187e-11	1.42845e-39	5.1908e-284	17717	ubiquinone oxidoreductase, mitochondria	M00142
567	ND3	40401.5	0.0313672	1.19476	2.02041	5.36468	0.885441	2.07993e-26	1.09743e-75	0	17718	ubiquinone oxidoreductase, mitochondria	M00142
568	ND4	264174	0.00118131	1.08027	2.20504	5.83293	1	5.90113e-11	2.12506e-44	0	17719	ubiquinone oxidoreductase, mitochondria	M00142
569	ND4L	38665.2	0.0351687	1.08658	2.32661	6.06073	0.903465	4.50354e-11	2.70388e-49	0	17720	ubiquinone oxidoreductase, mitochondria	M00142
570	ND5	151692	-0.041162	1.00091	2.06022	5.24841	0.894457	6.91592e-12	3.00954e-49	0	17721	ubiquinone oxidoreductase, mitochondria	M00142
571	ND6	1652.75	0.522401	1.20437	2.07277	5.35723	0.164338	9.78792e-05	1.6801e-12	1.03029e-80	17722	ubiquinone oxidoreductase, mitochondria	M00142
572	Ndst1	1584.19	0.0788597	-0.091619	-0.41152	-2.62897	0.492432	0.376533	1.4774e-06	5.2581e-21	15531	Glycosaminoglycan biosynthesis, heparan sulfate backbone	M00059
573	Ndst2	490.358	-0.000760397	-0.0486328	0.383263	0.572965	1	0.755358	0.000530117	0.0136688	17423	Glycosaminoglycan biosynthesis, heparan sulfate backbone	M00059
574	Ndst3	8.27531	-0.516742	-0.135976	0.0736557	2.07158	0.48528	0.881551	0.991523	0.00078078	83398	Glycosaminoglycan biosynthesis, heparan sulfate backbone	M00059
575	Ndst4	5.48538	0	0	0	0.486425	NA	1	1	0.194226	64580	Glycosaminoglycan biosynthesis, heparan sulfate backbone	M00059
576	Ndufa1	342.26	0.146995	-0.00104065	-0.0398758	-1.08158	0.167069	1	0.806544	0.00520016	54405	NADH dehydrogenase (ubiquinone) 1 alpha subcomplex	M00146
577	Ndufa10	1610.6	-0.00848366	0.225269	0.350138	0.226322	0.941976	9.60119e-05	1.70252e-09	0.0821632	67273	NADH dehydrogenase (ubiquinone) 1 alpha subcomplex	M00146
578	Ndufa11	346.338	-0.0804632	-0.0406098	-0.0965719	-2.75184	0.625383	0.832112	0.54555	1.57353e-05	69875	NADH dehydrogenase (ubiquinone) 1 alpha subcomplex	M00146
579	Ndufa12	451.726	0.121669	0.10541	0.136971	-2.12055	0.340511	0.393126	0.260282	7.46002e-08	66414	NADH dehydrogenase (ubiquinone) 1 alpha subcomplex	M00146
580	Ndufa13	611.765	-0.104774	0.292447	0.450153	-0.765424	0.248279	9.37204e-05	7.33391e-09	0.00331177	67184	NADH dehydrogenase (ubiquinone) 1 alpha subcomplex	M00146
581	Ndufa2	465.165	-0.213813	0.335675	0.379409	-0.268161	0.034251	0.000328603	0.000128302	0.317566	17991	NADH dehydrogenase (ubiquinone) 1 alpha subcomplex	M00146
582	Ndufa3	308.238	0.145572	0.185834	0.0747264	-0.36321	0.140978	0.0490665	0.564915	0.240822	66091	NADH dehydrogenase (ubiquinone) 1 alpha subcomplex	M00146
583	Ndufa4	1484.56	0.0057184	-0.0332738	-0.101977	-2.13596	0.981143	0.815515	0.344033	3.66587e-20	17992	NADH dehydrogenase (ubiquinone) 1 alpha subcomplex	M00146
584	Ndufa4l2	0.511363	-0.00510857	0.067258	0.0739875	0.141511	NA	NA	NA	NA	407790	NADH dehydrogenase (ubiquinone) 1 alpha subcomplex	M00146
585	Ndufa5	427.642	0.0961096	0.490563	0.468976	0.307444	0.427677	2.48467e-08	3.95705e-07	0.158036	68202	NADH dehydrogenase (ubiquinone) 1 alpha subcomplex	M00146
586	Ndufa6	283.407	-0.31643	-0.170573	-0.200917	-2.98611	0.000291696	0.0871482	0.0799327	5.76762e-05	67130	NADH dehydrogenase (ubiquinone) 1 alpha subcomplex	M00146
587	Ndufa7	516.464	-0.116008	0.0840278	0.0771798	-0.484387	0.23458	0.406873	0.498739	0.0655859	66416	NADH dehydrogenase (ubiquinone) 1 alpha subcomplex	M00146
588	Ndufa8	580.596	0.0138777	-0.255124	-0.315934	-2.32183	0.90274	6.45973e-05	1.10521e-05	5.90089e-09	68375	NADH dehydrogenase (ubiquinone) 1 alpha subcomplex	M00146
589	Ndufa9	811.979	0.0812329	0.419673	0.369712	-0.730393	0.409683	4.98829e-09	1.48851e-06	0.000986466	66108	NADH dehydrogenase (ubiquinone) 1 alpha subcomplex	M00146
590	Ndufab1	505.669	0.0688536	0.171617	0.0741066	-0.648688	0.583097	0.0694934	0.528741	0.0232481	70316	NADH dehydrogenase (ubiquinone) 1 alpha subcomplex/Fatty acid biosynthesis in mitochondria, animals/Fatty acid biosynthesis in mitochondria, fungi	M00146/M00873/M00874
591	Ndufb10	578.009	-0.075998	-0.0570892	-0.18693	-2.02066	0.571791	0.668468	0.0806645	4.37335e-09	68342	NADH dehydrogenase (ubiquinone) 1 beta subcomplex	M00147
592	Ndufb11	523.776	-0.00416159	0.30125	0.154477	-1.14443	0.994528	0.00225149	0.17858	0.000155157	104130	NADH dehydrogenase (ubiquinone) 1 beta subcomplex	M00147
593	Ndufb2	294.024	0.0193065	0.382838	0.45832	0.693615	0.933934	0.00198202	0.000310837	0.00405128	68198	NADH dehydrogenase (ubiquinone) 1 beta subcomplex	M00147
594	Ndufb3	243.488	-0.0734587	-0.254373	-0.294754	-3.02976	0.555052	0.00992999	0.00931013	6.21005e-05	66495	NADH dehydrogenase (ubiquinone) 1 beta subcomplex	M00147
595	Ndufb4	285.397	0.0234554	0.187433	0.188503	-0.348998	0.890859	0.0754	0.098549	0.294508	68194	NADH dehydrogenase (ubiquinone) 1 beta subcomplex	M00147
596	Ndufb4b	5.32981	-0.970662	-0.259332	-1.15564	-0.0110874	NA	0.449191	0.078085	0.702581	100042503	NADH dehydrogenase (ubiquinone) 1 beta subcomplex	M00147
597	Ndufb4c	10.8431	-0.065149	0.121156	0.582742	-0.176016	0.966921	0.96095	0.312493	0.781382	100041273	NADH dehydrogenase (ubiquinone) 1 beta subcomplex	M00147
598	Ndufb5	499.764	0.0656317	-0.0233627	0.0603202	-1.67728	0.670715	0.907981	0.699576	1.37329e-06	66046	NADH dehydrogenase (ubiquinone) 1 beta subcomplex	M00147
599	Ndufb6	313.434	0.104337	0.127655	0.218818	-1.47827	0.429505	0.301251	0.0634245	0.00040082	230075	NADH dehydrogenase (ubiquinone) 1 beta subcomplex	M00147
600	Ndufb7	368.021	-0.0417997	0.0343535	-0.0974997	-1.49561	0.782391	0.829435	0.465691	5.2456e-05	66916	NADH dehydrogenase (ubiquinone) 1 beta subcomplex	M00147
601	Ndufb8	1034.52	0.0651896	0.106327	0.0547181	-1.57951	0.493101	0.18841	0.58062	3.53044e-12	67264	NADH dehydrogenase (ubiquinone) 1 beta subcomplex	M00147
602	Ndufb9	642.799	-0.0913774	-0.0549531	-0.00795104	-2.42836	0.316004	0.578585	0.981865	1.39803e-09	66218	NADH dehydrogenase (ubiquinone) 1 beta subcomplex	M00147
603	Ndufc1	223.828	0.169339	0.232173	0.17039	-0.857689	0.356948	0.148125	0.335363	0.0383984	66377	NADH dehydrogenase (ubiquinone) 1 beta subcomplex	M00147
604	Ndufc2	410.146	0.0422494	0.141323	-0.127907	-2.114	0.796831	0.235554	0.33254	1.49797e-06	68197	NADH dehydrogenase (ubiquinone) 1 beta subcomplex	M00147
605	Ndufs1	1545.12	-0.0580832	-0.0785288	-0.104144	-0.264865	0.430719	0.231465	0.117895	0.0626731	227197	NADH dehydrogenase (ubiquinone) Fe-S protein/flavoprotein complex, mitochondria	M00143
606	Ndufs2	1678.7	-0.153732	0.00807086	0.0919071	0.280895	0.00666474	0.951265	0.149808	0.0203031	226646	NADH dehydrogenase (ubiquinone) Fe-S protein/flavoprotein complex, mitochondria	M00143
607	Ndufs3	485.775	-0.0063621	0.079094	-0.0776283	-0.428435	0.969719	0.398824	0.470315	0.11988	68349	NADH dehydrogenase (ubiquinone) Fe-S protein/flavoprotein complex, mitochondria	M00143
608	Ndufs4	281.933	0.0647546	0.203182	0.260264	-1.77734	0.674484	0.0776829	0.0296329	0.00012145	17993	NADH dehydrogenase (ubiquinone) Fe-S protein/flavoprotein complex, mitochondria	M00143
609	Ndufs5	93.6204	-0.242858	-0.041392	-0.134446	-2.39191	0.237922	0.87432	0.598462	0.000322698	595136	NADH dehydrogenase (ubiquinone) Fe-S protein/flavoprotein complex, mitochondria	M00143
610	Ndufs6	206.021	-0.0533893	-0.137538	-0.0433707	-1.35014	0.775857	0.358038	0.840556	0.00249901	407785	NADH dehydrogenase (ubiquinone) Fe-S protein/flavoprotein complex, mitochondria	M00143
611	Ndufs7	390.367	-0.0252122	0.294246	0.171818	-0.642856	0.864702	0.000664147	0.090861	0.0468316	75406	NADH dehydrogenase (ubiquinone) Fe-S protein/flavoprotein complex, mitochondria	M00143
612	Ndufs8	513.62	-0.127985	-0.0813112	-0.153658	-1.84502	0.271158	0.506887	0.180477	1.70512e-07	225887	NADH dehydrogenase (ubiquinone) Fe-S protein/flavoprotein complex, mitochondria	M00143
613	Ndufv1	962.325	-0.106578	-0.074021	-0.389939	-1.22476	0.227826	0.41759	4.79314e-07	3.48361e-08	17995	NADH dehydrogenase (ubiquinone) Fe-S protein/flavoprotein complex, mitochondria	M00143
614	Ndufv2	814.599	-0.124952	0.142787	0.213825	-1.68693	0.162841	0.086196	0.00849233	8.58775e-11	72900	NADH dehydrogenase (ubiquinone) Fe-S protein/flavoprotein complex, mitochondria	M00143
615	Ndufv3	453.135	-0.266498	-0.112708	-0.110575	-1.37465	0.0072464	0.330832	0.380376	4.01297e-07	78330	NADH dehydrogenase (ubiquinone) Fe-S protein/flavoprotein complex, mitochondria	M00143
616	Nme1	1761.44	0.0144855	0.209488	0.0380417	-1.14917	0.914137	0.00389236	0.713511	7.8553e-12	18102	Adenine ribonucleotide biosynthesis, IMP => ADP,ATP/Pyrimidine ribonucleotide biosynthesis, UMP => UDP/UTP,CDP/CTP/Guanine ribonucleotide biosynthesis, IMP => GDP,GTP/Pyrimidine deoxyribonucleotide biosynthesis, UDP => dTTP/Deoxyribonucleotide biosynthesis, ADP/GDP/CDP/UDP => dATP/dGTP/dCTP/dUTP	M00049/M00052/M00050/M00938/M00053
617	Nme2	3376.48	0.0510611	0.145969	0.0139459	-1.31082	0.410215	0.00248363	0.865203	1.93374e-23	18103	Adenine ribonucleotide biosynthesis, IMP => ADP,ATP/Pyrimidine ribonucleotide biosynthesis, UMP => UDP/UTP,CDP/CTP/Pyrimidine deoxyribonucleotide biosynthesis, UDP => dTTP/Guanine ribonucleotide biosynthesis, IMP => GDP,GTP/Deoxyribonucleotide biosynthesis, ADP/GDP/CDP/UDP => dATP/dGTP/dCTP/dUTP	M00049/M00052/M00938/M00050/M00053
618	Nme3	37.6769	-0.15026	-0.0358663	0.299557	-0.0944145	0.706548	0.959771	0.398901	0.924169	79059	Guanine ribonucleotide biosynthesis, IMP => GDP,GTP/Adenine ribonucleotide biosynthesis, IMP => ADP,ATP/Pyrimidine deoxyribonucleotide biosynthesis, UDP => dTTP/Deoxyribonucleotide biosynthesis, ADP/GDP/CDP/UDP => dATP/dGTP/dCTP/dUTP/Pyrimidine ribonucleotide biosynthesis, UMP => UDP/UTP,CDP/CTP	M00050/M00049/M00938/M00053/M00052
619	Nme4	192.046	-0.0599353	0.280731	0.0445557	0.0855993	0.732313	0.023089	0.832834	0.773144	56520	Guanine ribonucleotide biosynthesis, IMP => GDP,GTP/Pyrimidine deoxyribonucleotide biosynthesis, UDP => dTTP/Pyrimidine ribonucleotide biosynthesis, UMP => UDP/UTP,CDP/CTP/Deoxyribonucleotide biosynthesis, ADP/GDP/CDP/UDP => dATP/dGTP/dCTP/dUTP/Adenine ribonucleotide biosynthesis, IMP => ADP,ATP	M00050/M00938/M00052/M00053/M00049
620	Nme6	83.8934	-0.097814	-0.196275	-0.244843	-0.512633	0.738727	0.375991	0.307715	0.392054	54369	Pyrimidine deoxyribonucleotide biosynthesis, UDP => dTTP/Deoxyribonucleotide biosynthesis, ADP/GDP/CDP/UDP => dATP/dGTP/dCTP/dUTP/Pyrimidine ribonucleotide biosynthesis, UMP => UDP/UTP,CDP/CTP/Guanine ribonucleotide biosynthesis, IMP => GDP,GTP/Adenine ribonucleotide biosynthesis, IMP => ADP,ATP	M00938/M00053/M00052/M00050/M00049
621	Nme7	254.33	-0.222355	-0.325327	0.132065	-2.19089	0.0446028	0.00232775	0.346053	0.000159544	171567	Guanine ribonucleotide biosynthesis, IMP => GDP,GTP/Pyrimidine ribonucleotide biosynthesis, UMP => UDP/UTP,CDP/CTP/Pyrimidine deoxyribonucleotide biosynthesis, UDP => dTTP/Adenine ribonucleotide biosynthesis, IMP => ADP,ATP/Deoxyribonucleotide biosynthesis, ADP/GDP/CDP/UDP => dATP/dGTP/dCTP/dUTP	M00050/M00052/M00938/M00049/M00053
622	Nmnat1	44.878	0.133783	-0.138998	-0.312706	-0.299932	0.627818	0.580304	0.272871	0.696781	66454	NAD biosynthesis, tryptophan => quinolinate => NAD/NAD biosynthesis, aspartate => quinolinate => NAD	M00912/M00115
623	Nmnat2	842.184	-0.736064	-0.270826	0.0775819	-0.508602	4.08526e-09	0.0522173	0.692286	0.0845288	226518	NAD biosynthesis, aspartate => quinolinate => NAD/NAD biosynthesis, tryptophan => quinolinate => NAD	M00115/M00912
624	Nmnat3	29.5857	-0.356716	0.139853	0.0675957	0.787013	0.443753	0.774227	0.913701	0.14199	74080	NAD biosynthesis, tryptophan => quinolinate => NAD/NAD biosynthesis, aspartate => quinolinate => NAD	M00912/M00115
625	Nsdhl	3401.59	-0.114291	0.0600838	-0.0485152	-0.0451792	0.229381	0.551672	0.650581	0.721805	18194	Ergocalciferol biosynthesis, squalene 2,3-epoxide => ergosterol/ergocalciferol/Cholesterol biosynthesis, squalene 2,3-epoxide => cholesterol	M00102/M00101
626	Nt5c	303.324	-0.203462	-0.102927	-0.251283	-1.40587	0.105005	0.459554	0.0544084	0.0019312	50773	Adenine ribonucleotide degradation, AMP => Urate/Guanine ribonucleotide degradation, GMP => Urate/Adenine ribonucleotide degradation, AMP => Urate	M00958/M00959/M00958
627	Nt5c1a	0	NA	NA	NA	NA	NA	NA	NA	NA	230718	Adenine ribonucleotide degradation, AMP => Urate/Adenine ribonucleotide degradation, AMP => Urate/Guanine ribonucleotide degradation, GMP => Urate	M00958/M00958/M00959
628	Nt5c1b	0	NA	NA	NA	NA	NA	NA	NA	NA	70881	Adenine ribonucleotide degradation, AMP => Urate/Adenine ribonucleotide degradation, AMP => Urate/Guanine ribonucleotide degradation, GMP => Urate	M00958/M00958/M00959
629	Nt5c2	697.676	-0.142959	0.155584	0.14827	1.64238	0.173237	0.11949	0.164855	1.29764e-33	76952	Adenine ribonucleotide degradation, AMP => Urate/Guanine ribonucleotide degradation, GMP => Urate/Adenine ribonucleotide degradation, AMP => Urate	M00958/M00959/M00958
630	Nt5e	0.0211981	0.0383031	0	0	0	NA	NA	NA	NA	23959	Adenine ribonucleotide degradation, AMP => Urate/Guanine ribonucleotide degradation, GMP => Urate/Adenine ribonucleotide degradation, AMP => Urate	M00958/M00959/M00958
631	Nt5el	0	NA	NA	NA	NA	NA	NA	NA	NA	66763	Guanine ribonucleotide degradation, GMP => Urate/Adenine ribonucleotide degradation, AMP => Urate/Adenine ribonucleotide degradation, AMP => Urate	M00959/M00958/M00958
632	Nt5m	94.5816	0.0756538	-0.261728	-0.203586	-2.08653	0.800159	0.222974	0.41503	0.000783543	103850	Adenine ribonucleotide degradation, AMP => Urate/Adenine ribonucleotide degradation, AMP => Urate/Guanine ribonucleotide degradation, GMP => Urate	M00958/M00958/M00959
633	Odc1	2029.82	0.182819	0.46443	-0.23828	-0.604948	0.0853437	2.01125e-07	0.0129591	0.000248826	18263	Polyamine biosynthesis, arginine => ornithine => putrescine	M00134
634	Ogdh	1930.28	-0.0355901	0.00546025	-0.153477	-1.91472	0.689929	0.983465	0.0169022	7.76678e-25	18293	Citrate cycle, second carbon oxidation, 2-oxoglutarate => oxaloacetate/Citrate cycle (TCA cycle, Krebs cycle)	M00011/M00009
635	Ogdhl	1399.14	-0.225119	-0.228638	-0.0909918	1.27564	0.00819746	0.00523615	0.35565	1.49244e-30	239017	Citrate cycle (TCA cycle, Krebs cycle)/Citrate cycle, second carbon oxidation, 2-oxoglutarate => oxaloacetate	M00009/M00011
636	Otc	0	NA	NA	NA	NA	NA	NA	NA	NA	18416	Arginine biosynthesis, ornithine => arginine/Urea cycle	M00844/M00029
637	Oxsm	57.1108	-0.560307	-0.25405	-0.498611	-1.46301	0.00576564	0.269082	0.0535842	0.0677931	71147	Fatty acid biosynthesis in mitochondria, fungi/Pimeloyl-ACP biosynthesis, BioC-BioH pathway, malonyl-ACP => pimeloyl-ACP/Fatty acid biosynthesis in mitochondria, animals/Fatty acid biosynthesis, elongation	M00874/M00572/M00873/M00083
638	Paics	2490.88	-0.00676166	0.116506	-0.464461	-0.770015	0.974704	0.241516	2.29044e-08	1.98888e-08	67054	De novo purine biosynthesis, PRPP + glutamine => IMP/De novo purine biosynthesis, PRPP + glutamine => IMP	M00048/M00048
639	Pank1	285.528	0.575242	-0.138426	-0.281965	-1.39236	8.52952e-07	0.310951	0.0336431	0.000804762	75735	Coenzyme A biosynthesis, pantothenate => CoA	M00120
640	Pank2	503.389	-0.0401155	-0.357901	-0.648812	-0.495654	0.879708	0.0235536	2.16263e-05	0.0675315	74450	Coenzyme A biosynthesis, pantothenate => CoA	M00120
641	Pank3	2417.66	0.0568281	-0.166548	-0.310824	-0.270053	0.753783	0.20489	0.00816676	0.109841	211347	Coenzyme A biosynthesis, pantothenate => CoA	M00120
642	Papss1	1084.83	-0.0849041	-0.322761	-0.459306	-1.6942	0.123478	3.86826e-12	4.13475e-18	9.42846e-13	23971	Assimilatory sulfate reduction, sulfate => H2S	M00176
643	Papss2	201.849	0.374179	-1.02351	-0.896572	-1.03236	0.0271533	1.24657e-11	9.47703e-08	0.03416	23972	Assimilatory sulfate reduction, sulfate => H2S	M00176
644	Pcca	123.653	-0.157411	0.217127	0.160885	-0.80268	0.478391	0.270569	0.467706	0.11063	110821	Ethylmalonyl pathway/Propanoyl-CoA metabolism, propanoyl-CoA => succinyl-CoA	M00373/M00741
645	Pccb	189.52	-0.0844844	0.215022	0.129575	-0.932107	0.687565	0.184192	0.501188	0.0537703	66904	Propanoyl-CoA metabolism, propanoyl-CoA => succinyl-CoA/Ethylmalonyl pathway	M00741/M00373
646	Pck1	0	NA	NA	NA	NA	NA	NA	NA	NA	18534	Gluconeogenesis, oxaloacetate => fructose-6P	M00003
647	Pck2	459.859	-0.14401	-0.0175751	0.233575	0.297545	0.219747	0.932597	0.0337662	0.139805	74551	Gluconeogenesis, oxaloacetate => fructose-6P	M00003
648	Pcx	402.558	0.317169	0.799966	0.734023	0.527263	0.0130001	8.18058e-12	2.82941e-09	0.0124179	18563	Reductive citrate cycle (Arnon-Buchanan cycle)	M00173
649	Pcyt1a	1329.18	0.201966	-0.0745305	-0.02302	-1.56853	0.0106601	0.415106	0.858205	1.68896e-11	13026	Phosphatidylcholine (PC) biosynthesis, choline => PC	M00090
650	Pcyt1b	287.271	-0.424447	-0.272109	-0.116437	-0.626659	0.00299956	0.0776291	0.566875	0.114177	236899	Phosphatidylcholine (PC) biosynthesis, choline => PC	M00090
651	Pcyt2	459.611	-0.134398	0.226963	0.614745	2.95512	0.463798	0.140296	9.4345e-06	3.95797e-65	68671	Phosphatidylethanolamine (PE) biosynthesis, ethanolamine => PE	M00092
652	Pdha1	2362.56	-0.0116734	-0.243613	-0.220932	-1.52129	0.897826	7.72164e-07	2.46506e-05	3.21433e-22	18597	Pyruvate oxidation, pyruvate => acetyl-CoA	M00307
653	Pdha2	0	NA	NA	NA	NA	NA	NA	NA	NA	18598	Pyruvate oxidation, pyruvate => acetyl-CoA	M00307
654	Pdhb	691.019	0.0692154	0.330143	0.390805	1.0392	0.534797	4.08387e-05	5.10718e-06	6.01349e-12	68263	Pyruvate oxidation, pyruvate => acetyl-CoA	M00307
655	Pdhx	365.04	0.238785	0.28659	0.410597	1.33054	0.0392343	0.00915363	0.000249006	7.26182e-13	27402	Pyruvate oxidation, pyruvate => acetyl-CoA	M00307
656	Pemt	27.9779	0.0109968	0.169535	0.386525	-1.05118	0.984598	0.630256	0.258224	0.0799933	18618	Phosphatidylcholine (PC) biosynthesis, PE => PC	M00091
657	Pfas	883.455	0.22115	0.157003	-0.636717	0.132674	0.0405755	0.131302	3.48933e-12	0.476218	237823	De novo purine biosynthesis, PRPP + glutamine => IMP	M00048
658	Pfkl	841.125	-0.001953	0.0855089	0.105608	-0.871528	1	0.788932	0.71786	0.00173778	18641	Glycolysis (Embden-Meyerhof pathway), glucose => pyruvate/Formaldehyde assimilation, ribulose monophosphate pathway	M00001/M00345
659	Pfkm	505.264	-0.231348	-0.358824	-0.208457	-0.792937	0.00827867	1.26021e-05	0.0286413	0.00205828	18642	Glycolysis (Embden-Meyerhof pathway), glucose => pyruvate/Formaldehyde assimilation, ribulose monophosphate pathway	M00001/M00345
660	Pfkp	257.992	-0.112945	-0.0576192	0.388928	0.143159	0.555758	0.794631	0.0143299	0.662324	56421	Formaldehyde assimilation, ribulose monophosphate pathway/Glycolysis (Embden-Meyerhof pathway), glucose => pyruvate	M00345/M00001
661	Pgam1	7366.88	0.0650946	0.236889	0.137901	-2.38781	0.543714	0.00211554	0.0902656	1.74103e-70	18648	Gluconeogenesis, oxaloacetate => fructose-6P/Glycolysis, core module involving three-carbon compounds/Glycolysis (Embden-Meyerhof pathway), glucose => pyruvate	M00003/M00002/M00001
662	Pgam2	0.949202	0.180236	-0.0585089	-0.527881	0.793513	NA	NA	NA	NA	56012	Glycolysis (Embden-Meyerhof pathway), glucose => pyruvate/Gluconeogenesis, oxaloacetate => fructose-6P/Glycolysis, core module involving three-carbon compounds	M00001/M00003/M00002
663	Pgd	4929.62	0.476043	1.20621	1.6148	1.72645	6.22454e-07	4.12699e-42	8.73632e-75	1.13762e-61	110208	Pentose phosphate pathway (Pentose phosphate cycle)/Pentose phosphate pathway, oxidative phase, glucose 6P => ribulose 5P	M00004/M00006
664	Pgk1	8128.74	0.0647533	0.427739	0.32168	-0.52097	0.364123	8.59588e-17	7.85544e-10	4.57876e-11	18655	D-galactonate degradation, De Ley-Doudoroff pathway, D-galactonate => glycerate-3P/Reductive pentose phosphate cycle, ribulose-5P => glyceraldehyde-3P/Glycolysis (Embden-Meyerhof pathway), glucose => pyruvate/Gluconeogenesis, oxaloacetate => fructose-6P/Reductive pentose phosphate cycle (Calvin cycle)/Semi-phosphorylative Entner-Doudoroff pathway, gluconate => glycerate-3P/Glycolysis, core module…	M00552/M00166/M00001/M00003/M00165/M00308/M00002
665	Pgk2	0	NA	NA	NA	NA	NA	NA	NA	NA	18663	Glycolysis (Embden-Meyerhof pathway), glucose => pyruvate/Reductive pentose phosphate cycle, ribulose-5P => glyceraldehyde-3P/Glycolysis, core module involving three-carbon compounds/Reductive pentose phosphate cycle (Calvin cycle)/Semi-phosphorylative Entner-Doudoroff pathway, gluconate => glycerate-3P/D-galactonate degradation, De Ley-Doudoroff pathway, D-galactonate => glycerate-3P/Gluconeogen…	M00001/M00166/M00002/M00165/M00308/M00552/M00003
666	Pgls	598.347	-0.10625	0.227628	0.128181	-0.273353	0.373411	0.0193129	0.25369	0.317555	66171	Entner-Doudoroff pathway, glucose-6P => glyceraldehyde-3P + pyruvate/Pentose phosphate pathway (Pentose phosphate cycle)/Pentose phosphate pathway, oxidative phase, glucose 6P => ribulose 5P	M00008/M00004/M00006
667	Pgm1	1353.05	0.0959131	0.159249	0.319628	-0.452328	0.278819	0.0360728	8.41854e-06	0.0182096	72157	Glycogen degradation, glycogen => glucose-6P/Nucleotide sugar biosynthesis, glucose => UDP-glucose	M00855/M00549
668	Pgm2	495.894	-0.212181	0.0722172	0.209377	-0.360691	0.00367377	0.434141	0.014017	0.138893	66681	Glycogen degradation, glycogen => glucose-6P/Nucleotide sugar biosynthesis, glucose => UDP-glucose	M00855/M00549
669	Pgm3	274.897	-0.0820516	-0.415152	0.123218	1.41207	0.584137	0.000149404	0.412266	4.95399e-09	109785	UDP-N-acetyl-D-glucosamine biosynthesis, eukaryotes, glucose => UDP-GlcNAc	M00892
670	Pgp	706.239	0.0654341	-0.169638	-0.423011	-1.57178	0.616327	0.0905266	6.812e-06	2.12355e-06	67078	Photorespiration	M00532
671	Phgdh	2712.97	0.220718	0.40576	-0.00221842	-0.239103	0.00441406	7.36656e-09	1	0.0544878	236539	Serine biosynthesis, glycerate-3P => serine	M00020
672	Pi4k2a	946.984	-0.0938303	0.119399	0.293494	0.156964	0.290448	0.138397	0.000114878	0.449897	84095	Inositol phosphate metabolism, PI=> PIP2 => Ins(1,4,5)P3 => Ins(1,3,4,5)P4	M00130
673	Pi4k2b	1498.43	-0.133459	-0.276763	-0.0829265	0.313769	0.389695	0.0252673	0.598227	0.19989	67073	Inositol phosphate metabolism, PI=> PIP2 => Ins(1,4,5)P3 => Ins(1,3,4,5)P4	M00130
674	Pi4ka	1711.21	-0.142167	-0.0289642	-0.105531	0.281894	0.0585535	0.779488	0.184296	0.0266894	224020	Inositol phosphate metabolism, PI=> PIP2 => Ins(1,4,5)P3 => Ins(1,3,4,5)P4	M00130
675	Pi4kb	801.116	-0.256453	-0.163589	0.158655	0.7948	0.00599384	0.0966328	0.13107	6.50742e-07	107650	Inositol phosphate metabolism, PI=> PIP2 => Ins(1,4,5)P3 => Ins(1,3,4,5)P4	M00130
676	Piga	258.237	0.32563	0.0103095	0.106343	1.72355	0.0466733	0.992447	0.590399	1.4867e-18	18700	GPI-anchor biosynthesis, core oligosaccharide	M00065
677	Pigb	138.161	-0.115741	0.205888	0.0167297	-0.149721	0.761888	0.495519	0.994025	0.802525	55981	GPI-anchor biosynthesis, core oligosaccharide	M00065
678	Pigc	223.412	-0.462928	-0.575331	-0.78778	-1.86292	0.00011091	2.06956e-06	4.87721e-08	0.000539542	67292	GPI-anchor biosynthesis, core oligosaccharide	M00065
679	Pigf	100.048	0.166298	0.332403	-0.281686	-1.02176	0.462229	0.0622584	0.176441	0.0909526	18701	GPI-anchor biosynthesis, core oligosaccharide/GPI-anchor biosynthesis, core oligosaccharide	M00065/M00065
680	Pigg	139.545	-0.037337	-0.461134	-0.326745	0.601312	0.874995	0.000645403	0.0433016	0.0570697	433931	GPI-anchor biosynthesis, core oligosaccharide	M00065
681	Pigh	90.155	-0.547204	-0.394249	-0.487272	-1.29181	5.58969e-05	0.00399265	0.00446871	0.047167	110417	GPI-anchor biosynthesis, core oligosaccharide	M00065
682	Pigl	118.375	-0.0936269	-0.116474	0.282666	-0.0980356	0.713053	0.589325	0.160505	0.847789	327942	GPI-anchor biosynthesis, core oligosaccharide	M00065
683	Pigm	628.773	-0.120678	-0.17234	-0.191985	-1.05125	0.115346	0.0201094	0.0204591	0.000176516	67556	GPI-anchor biosynthesis, core oligosaccharide	M00065
684	Pign	959.692	0.0316385	-0.252735	-0.455505	-0.917984	0.845653	0.0109136	2.57746e-06	2.76625e-05	27392	GPI-anchor biosynthesis, core oligosaccharide	M00065
685	Pigo	102.074	-0.166115	-0.171196	0.296065	0.151619	0.36468	0.349335	0.098549	0.611119	56703	GPI-anchor biosynthesis, core oligosaccharide	M00065
686	Pigp	101.364	-0.234819	-0.534218	-0.188204	-1.0948	0.249972	0.00216223	0.428755	0.0727754	56176	GPI-anchor biosynthesis, core oligosaccharide	M00065
687	Pigq	835.889	-0.191943	-0.084623	0.000648495	0.578018	0.0178988	0.351302	1	0.000176996	14755	GPI-anchor biosynthesis, core oligosaccharide	M00065
688	Pigv	51.6941	-0.0768545	-0.483728	-0.539929	-0.0529367	0.831234	0.0372957	0.0494333	0.951016	230801	GPI-anchor biosynthesis, core oligosaccharide	M00065
689	Pigw	87.9944	-0.177605	0.064817	0.365925	0.147298	0.339962	0.785265	0.0345599	0.867607	70325	GPI-anchor biosynthesis, core oligosaccharide	M00065
690	Pigx	235.353	0.0426815	-0.0949472	-0.0480822	-0.85547	0.769371	0.444362	0.78191	0.0457645	72084	GPI-anchor biosynthesis, core oligosaccharide	M00065
691	Pigyl	88.4137	-0.0397546	0.0457394	0.258175	-1.9444	0.89289	0.883608	0.202173	0.00134207	66268	GPI-anchor biosynthesis, core oligosaccharide	M00065
692	Pip5k1a	1371.01	-0.284751	-0.061609	0.257542	1.30261	0.00413714	0.6346	0.00964079	2.15836e-24	18720	Inositol phosphate metabolism, PI=> PIP2 => Ins(1,4,5)P3 => Ins(1,3,4,5)P4	M00130
693	Pip5k1b	6.983	-0.466601	-0.340952	-0.0848318	0.0633194	0.552243	0.680034	0.883616	0.954445	18719	Inositol phosphate metabolism, PI=> PIP2 => Ins(1,4,5)P3 => Ins(1,3,4,5)P4	M00130
694	Pip5k1c	1221.98	0.0501487	0.206348	0.173376	-0.0391219	0.628654	0.00539823	0.0280865	0.811763	18717	Inositol phosphate metabolism, PI=> PIP2 => Ins(1,4,5)P3 => Ins(1,3,4,5)P4	M00130
695	Pip5kl1	7.80474	-0.827747	0.472778	2.1191	2.33782	0.415323	0.716771	0.00338361	0.000101068	227733	Inositol phosphate metabolism, PI=> PIP2 => Ins(1,4,5)P3 => Ins(1,3,4,5)P4	M00130
696	Pisd	508.964	-0.193213	-0.190517	-0.102676	0.344637	0.0114082	0.0151839	0.31929	0.168268	320951	Phosphatidylethanolamine (PE) biosynthesis, PA => PS => PE	M00093
697	Pklr	0.0182572	0	-0.00390654	0	0	NA	NA	NA	NA	18770	Glycolysis, core module involving three-carbon compounds/Glycolysis (Embden-Meyerhof pathway), glucose => pyruvate	M00002/M00001
698	Pkm	24222.9	-0.0527888	0.0883874	0.0743842	-0.644115	0.449994	0.123993	0.196985	1.14252e-27	18746	Glycolysis (Embden-Meyerhof pathway), glucose => pyruvate/Glycolysis, core module involving three-carbon compounds	M00001/M00002
699	Plcb1	351.964	-0.0411648	-0.395714	-0.505713	-1.29678	0.827401	0.000623099	0.000122651	0.00146879	18795	Inositol phosphate metabolism, PI=> PIP2 => Ins(1,4,5)P3 => Ins(1,3,4,5)P4	M00130
700	Plcb2	0.141683	0.0671979	-0.00782057	-0.0121426	0.246572	NA	NA	NA	NA	18796	Inositol phosphate metabolism, PI=> PIP2 => Ins(1,4,5)P3 => Ins(1,3,4,5)P4	M00130
701	Plcb3	982.622	-0.0333618	-0.0404015	-0.102891	-1.04375	0.781347	0.712933	0.261411	1.62395e-06	18797	Inositol phosphate metabolism, PI=> PIP2 => Ins(1,4,5)P3 => Ins(1,3,4,5)P4	M00130
702	Plcb4	292.819	-0.127623	-0.388898	0.184149	1.60644	0.306783	0.000250294	0.207626	6.64447e-14	18798	Inositol phosphate metabolism, PI=> PIP2 => Ins(1,4,5)P3 => Ins(1,3,4,5)P4	M00130
703	Plcd1	312.651	-0.275173	-0.385644	0.34125	0.986964	0.01603	0.000573096	0.00787251	5.67914e-05	18799	Inositol phosphate metabolism, PI=> PIP2 => Ins(1,4,5)P3 => Ins(1,3,4,5)P4	M00130
704	Plcd3	265.994	-0.260737	0.0253381	0.482761	1.79976	0.0393906	0.909667	9.98198e-05	4.07848e-16	72469	Inositol phosphate metabolism, PI=> PIP2 => Ins(1,4,5)P3 => Ins(1,3,4,5)P4	M00130
705	Plcd4	0.401838	0.0594047	0.0770399	0.071303	0.186722	NA	NA	NA	NA	18802	Inositol phosphate metabolism, PI=> PIP2 => Ins(1,4,5)P3 => Ins(1,3,4,5)P4	M00130
706	Plce1	0.0355696	0	0	0	0.217694	NA	NA	NA	NA	74055	Inositol phosphate metabolism, PI=> PIP2 => Ins(1,4,5)P3 => Ins(1,3,4,5)P4	M00130
707	Plcg1	1384.22	0.195116	0.0136685	0.127676	0.767994	0.0337051	0.942702	0.185758	3.23622e-09	18803	Inositol phosphate metabolism, PI=> PIP2 => Ins(1,4,5)P3 => Ins(1,3,4,5)P4	M00130
708	Plcg2	0.0444909	0.102443	0	0	0	NA	NA	NA	NA	234779	Inositol phosphate metabolism, PI=> PIP2 => Ins(1,4,5)P3 => Ins(1,3,4,5)P4	M00130
709	Plcz1	0	NA	NA	NA	NA	NA	NA	NA	NA	114875	Inositol phosphate metabolism, PI=> PIP2 => Ins(1,4,5)P3 => Ins(1,3,4,5)P4	M00130
710	Plpp1	437.236	0.444369	-0.0987253	-0.68751	-0.869402	1.06024e-06	0.403814	3.37635e-11	0.00349972	19012	Triacylglycerol biosynthesis	M00089
711	Plpp2	300.742	0.0561126	0.342709	0.332019	-0.679247	0.657213	0.000104911	0.00102074	0.0677596	50784	Triacylglycerol biosynthesis	M00089
712	Plpp3	2659.63	0.200342	0.0130546	0.262388	-2.33321	0.158949	0.977416	0.0335026	5.78265e-20	67916	Triacylglycerol biosynthesis	M00089
713	Pmm1	482.21	-0.53159	-0.272195	0.0251554	-0.76627	3.06441e-05	0.0540461	0.92913	0.0343084	29858	Ascorbate biosynthesis, plants, fructose-6P => ascorbate	M00114
714	Pmm2	622.676	-0.0963702	0.405078	0.440472	1.01022	0.310293	2.74821e-08	2.06783e-08	2.94429e-10	54128	Ascorbate biosynthesis, plants, fructose-6P => ascorbate	M00114
715	Pmvk	896.357	-0.192618	0.122263	0.414756	2.02332	0.223996	0.450168	0.00173246	3.0281e-45	68603	C5 isoprenoid biosynthesis, mevalonate pathway	M00095
716	Pnlip	0	NA	NA	NA	NA	NA	NA	NA	NA	69060	Acylglycerol degradation	M00098
717	Pnliprp1	0	NA	NA	NA	NA	NA	NA	NA	NA	18946	Acylglycerol degradation	M00098
718	Pnliprp2	0.0359456	0	0	0	0.216876	NA	NA	NA	NA	18947	Acylglycerol degradation	M00098
719	Pnmt	0	NA	NA	NA	NA	NA	NA	NA	NA	18948	Catecholamine biosynthesis, tyrosine => dopamine => noradrenaline => adrenaline	M00042
720	Pnp	749.058	-0.317366	0.289328	1.12665	0.646747	1.89968e-05	0.000143349	3.81563e-56	5.34161e-05	18950	Adenine ribonucleotide degradation, AMP => Urate/Guanine ribonucleotide degradation, GMP => Urate	M00958/M00959
721	Pnp2	25.6774	-0.616194	0.586397	1.25911	1.21957	0.524495	0.440553	0.0372417	0.0392848	667034	Guanine ribonucleotide degradation, GMP => Urate/Adenine ribonucleotide degradation, AMP => Urate	M00959/M00958
722	Pnpla2	213.423	0.130563	0.262029	0.0175005	-1.4242	0.436003	0.0639984	0.969417	0.0065365	66853	Acylglycerol degradation	M00098
723	Pnpla3	1.71232	-0.0475713	0.0385927	0.00372579	0.327072	NA	NA	1	0.440568	116939	Acylglycerol degradation	M00098
724	Pnpo	39.4467	-0.30233	-0.702189	-0.468391	-0.594573	0.306358	0.00405116	0.119835	0.38756	103711	Pyridoxal-P biosynthesis, erythrose-4P => pyridoxal-P	M00124
725	Pomgnt2	151.634	0.500815	-0.185271	-0.305669	-1.6589	3.55769e-05	0.18841	0.0403757	0.0138364	215494	O-glycan biosynthesis, mannose type (core M3)	M00872
726	Pomk	142.104	-0.556709	-0.505734	-0.511537	-0.0939323	0.00058297	0.000992831	0.00384257	0.902698	74653	O-glycan biosynthesis, mannose type (core M3)	M00872
727	Pomt1	328.832	-0.18116	0.235324	0.227362	0.977856	0.272504	0.0993182	0.136242	1.58641e-06	99011	O-glycan biosynthesis, mannose type (core M3)	M00872
728	Pomt2	378.341	0.10904	-0.158479	-0.273298	-0.395208	0.323529	0.115406	0.00827822	0.204564	217734	O-glycan biosynthesis, mannose type (core M3)	M00872
729	Ppat	711.89	0.494146	-0.128027	-0.631838	0.790683	2.69254e-10	0.172992	5.87552e-14	7.5142e-07	231327	De novo purine biosynthesis, PRPP + glutamine => IMP	M00048
730	Ppcdc	115.003	-0.425733	-0.453559	-0.239844	1.37526	0.0494986	0.0203813	0.316827	4.93915e-06	66812	Coenzyme A biosynthesis, pantothenate => CoA	M00120
731	Ppcs	15.2367	0.14333	-0.467683	-0.146111	-0.845124	0.795634	0.205543	0.836258	0.233168	106564	Coenzyme A biosynthesis, pantothenate => CoA	M00120
732	Ppox	241.169	-0.540384	-0.34604	0.0750297	2.23513	4.02695e-05	0.0119347	0.730202	1.85983e-33	19044	Heme biosynthesis, bacteria, glutamyl-tRNA => coproporphyrin III => heme/Heme biosynthesis, plants and bacteria, glutamate => heme/Heme biosynthesis, animals and fungi, glycine => heme	M00926/M00121/M00868
733	Prps1	302.418	0.0606612	0.095143	-0.590953	-2.05311	0.734487	0.511213	4.48841e-07	2.41654e-05	19139	PRPP biosynthesis, ribose 5P => PRPP	M00005
734	Prps1l1	0	NA	NA	NA	NA	NA	NA	NA	NA	75456	PRPP biosynthesis, ribose 5P => PRPP	M00005
735	Prps1l3	692.143	0.104316	-0.144157	-0.695085	-2.23892	0.15693	0.0349668	5.75982e-22	4.15964e-09	328099	PRPP biosynthesis, ribose 5P => PRPP	M00005
736	Prps2	305.534	0.271015	-0.208485	-0.577965	-1.7067	0.0741503	0.167774	1.99907e-05	8.2864e-06	110639	PRPP biosynthesis, ribose 5P => PRPP	M00005
737	Psat1	4202.2	0.360876	0.646312	0.08572	-1.06511	8.46223e-09	1.16238e-27	0.241164	2.79031e-34	107272	Serine biosynthesis, glycerate-3P => serine/Pyridoxal-P biosynthesis, erythrose-4P => pyridoxal-P	M00020/M00124
738	Psph	194.566	0.637614	0.246571	0.632015	-0.145798	1.06253e-06	0.0836399	1.44966e-06	0.668397	100678	Serine biosynthesis, glycerate-3P => serine	M00020
739	Pts	79.0865	-0.293948	-0.434544	-0.210834	-0.210534	0.188274	0.036036	0.458507	0.775824	19286	Tetrahydrobiopterin biosynthesis, GTP => BH4/L-threo-Tetrahydrobiopterin biosynthesis, GTP => L-threo-BH4	M00842/M00843
740	Pycr1	52.3521	-0.0207325	-0.262249	-0.600296	-1.86468	0.971639	0.407714	0.0507561	0.00474467	209027	Proline biosynthesis, glutamate/ornithine => proline	M00015
741	Pycr2	470.569	0.142001	0.0385864	-0.0033114	-1.26924	0.147649	0.754962	1	0.000577733	69051	Proline biosynthesis, glutamate/ornithine => proline	M00015
742	Pycr3	273.64	-0.0360804	0.129133	-0.0405703	-0.179231	0.843097	0.316859	0.822732	0.609489	66194	Proline biosynthesis, glutamate/ornithine => proline	M00015
743	Pygb	750.559	-0.0464562	-0.449475	-0.801589	-1.57898	0.668866	2.59149e-10	8.20419e-26	2.36347e-09	110078	Glycogen degradation, glycogen => glucose-6P	M00855
744	Pygl	0.0211981	0.0383031	0	0	0	NA	NA	NA	NA	110095	Glycogen degradation, glycogen => glucose-6P	M00855
745	Pygm	38.39	0.643195	2.06357	2.19951	4.74526	0.197269	1.69268e-08	2.94824e-08	2.04456e-33	19309	Glycogen degradation, glycogen => glucose-6P	M00855
746	Qprt	0	NA	NA	NA	NA	NA	NA	NA	NA	67375	NAD biosynthesis, tryptophan => quinolinate => NAD/NAD biosynthesis, aspartate => quinolinate => NAD	M00912/M00115
747	Rfk	899.233	-0.205227	-0.217684	-0.165475	-3.65219	0.00858123	0.00508323	0.0697126	8.09256e-09	54391	Riboflavin biosynthesis, fungi, GTP => riboflavin/FMN/FAD	M00911
748	Rgn	0.0148303	0.0338119	0	0	0	NA	NA	NA	NA	19733	Ascorbate biosynthesis, animals, glucose-1P => ascorbate	M00129
749	Rpe	651.68	0.255887	0.20997	0.0989439	-0.103501	0.0391231	0.0781881	0.485802	0.66786	66646	Pentose phosphate pathway, non-oxidative phase, fructose 6P => ribose 5P/Pentose phosphate pathway (Pentose phosphate cycle)	M00007/M00004
750	Rpia	194.475	-0.381161	-0.222342	-0.46779	-1.47678	0.000633898	0.0843629	0.000507821	0.00592129	19895	Reductive pentose phosphate cycle (Calvin cycle)/Pentose phosphate pathway, archaea, fructose 6P => ribose 5P/Pentose phosphate pathway, non-oxidative phase, fructose 6P => ribose 5P/Reductive pentose phosphate cycle, glyceraldehyde-3P => ribulose-5P/Pentose phosphate pathway (Pentose phosphate cycle)	M00165/M00580/M00007/M00167/M00004
751	Rpn1	2933.87	-0.021651	0.141447	-0.0341659	-0.528036	0.873174	0.0897128	0.756943	3.23803e-05	103963	N-glycosylation by oligosaccharyltransferase	M00072
752	Rpn2	3403.21	-0.114502	0.326321	0.0556065	-1.02159	0.0795871	2.19326e-09	0.437911	1.0135e-19	20014	N-glycosylation by oligosaccharyltransferase	M00072
753	Rrm1	1934.97	0.0575293	0.0941448	-1.29569	-1.87243	0.759558	0.534989	8.2046e-32	3.34004e-24	20133	Deoxyribonucleotide biosynthesis, ADP/GDP/CDP/UDP => dATP/dGTP/dCTP/dUTP/Pyrimidine deoxyribonucleotide biosynthesis, UDP => dTTP	M00053/M00938
754	Rrm2	1618.2	0.139101	-0.139975	-1.69354	-3.43127	0.662602	0.624505	6.70312e-18	4.24864e-21	20135	Pyrimidine deoxyribonucleotide biosynthesis, UDP => dTTP/Deoxyribonucleotide biosynthesis, ADP/GDP/CDP/UDP => dATP/dGTP/dCTP/dUTP	M00938/M00053
755	Rrm2b	309.907	-0.244522	0.115878	0.217393	1.35844	0.0529556	0.413805	0.130331	2.75706e-10	382985	Deoxyribonucleotide biosynthesis, ADP/GDP/CDP/UDP => dATP/dGTP/dCTP/dUTP/Pyrimidine deoxyribonucleotide biosynthesis, UDP => dTTP	M00053/M00938
756	Rxylt1	444.971	0.291726	-0.160021	-0.0616778	0.305812	0.000991254	0.108809	0.649768	0.221187	216395	O-glycan biosynthesis, mannose type (core M3)	M00872
757	Sat1	2904.02	-0.139561	0.310233	0.850599	3.39272	0.462038	0.0333129	7.83113e-11	1.10207e-148	20229	GABA biosynthesis, eukaryotes, putrescine => GABA	M00135
758	Sat2	23.0791	-0.31557	0.285689	0.399563	-0.228716	0.432144	0.451991	0.391592	0.937806	69215	GABA biosynthesis, eukaryotes, putrescine => GABA	M00135
759	Sc5d	2734.39	-0.151124	-0.0443024	-0.000222596	2.14224	0.0714775	0.663599	1	1.44512e-128	235293	Phytosterol biosynthesis, squalene 2,3-epoxide => campesterol/sitosterol/Ergocalciferol biosynthesis, squalene 2,3-epoxide => ergosterol/ergocalciferol/Cholesterol biosynthesis, squalene 2,3-epoxide => cholesterol	M00917/M00102/M00101
760	Scp2	1033.07	-0.164789	-0.167314	-0.213919	-1.08846	0.0922207	0.0747824	0.0249829	9.16779e-07	20280	beta-Oxidation, peroxisome, VLCFA/Bile acid biosynthesis, cholesterol => cholate/chenodeoxycholate/beta-Oxidation, peroxisome, tri/dihydroxycholestanoyl-CoA => choloyl/chenodeoxycholoyl-CoA	M00861/M00104/M00862
761	Sdha	1503	-0.167733	-0.0560711	-0.11911	-0.383165	0.0124596	0.477591	0.0927893	0.00788641	66945	Succinate dehydrogenase (ubiquinone)/Citrate cycle (TCA cycle, Krebs cycle)/Citrate cycle, second carbon oxidation, 2-oxoglutarate => oxaloacetate	M00148/M00009/M00011
762	Sdhb	692.563	-0.0423298	0.181693	0.145518	-0.194326	0.740554	0.0365523	0.121795	0.391272	67680	Citrate cycle (TCA cycle, Krebs cycle)/Succinate dehydrogenase (ubiquinone)/Citrate cycle, second carbon oxidation, 2-oxoglutarate => oxaloacetate	M00009/M00148/M00011
763	Sdhc	1155.05	-0.0684922	0.136446	0.0730895	-0.905216	0.648873	0.243527	0.592734	3.94119e-06	66052	Citrate cycle (TCA cycle, Krebs cycle)/Succinate dehydrogenase (ubiquinone)/Citrate cycle, second carbon oxidation, 2-oxoglutarate => oxaloacetate	M00009/M00148/M00011
764	Sdhd	942.007	-0.0405275	0.279778	0.121531	-0.418551	0.70757	9.56277e-05	0.150926	0.0299804	66925	Citrate cycle (TCA cycle, Krebs cycle)/Succinate dehydrogenase (ubiquinone)/Citrate cycle, second carbon oxidation, 2-oxoglutarate => oxaloacetate	M00009/M00148/M00011
765	Sds	0.117728	0.0411153	-0.0461285	0.139389	0	NA	NA	NA	NA	231691	Isoleucine biosynthesis, threonine => 2-oxobutanoate => isoleucine	M00570
766	Sdsl	38.8803	-0.0233118	-0.339454	-0.342131	2.03626	0.947929	0.414815	0.448876	4.95532e-06	257635	Isoleucine biosynthesis, threonine => 2-oxobutanoate => isoleucine	M00570
767	Selenoi	760.693	0.190651	-0.28675	-0.35277	-0.844713	0.0674252	0.00176159	0.000159541	0.000461666	28042	Phosphatidylethanolamine (PE) biosynthesis, ethanolamine => PE	M00092
768	Sgpl1	3680.83	0.048788	-0.132989	0.0961317	0.706377	0.640692	0.0850485	0.240493	2.10929e-13	20397	Sphingosine degradation	M00100
769	Sgsh	205.459	-0.00968242	-0.0786695	-0.011163	-0.453228	0.975199	0.643907	0.991941	0.273019	27029	Heparan sulfate degradation	M00078
770	Shmt1	385.041	0.196986	0.435456	-0.869228	-1.14418	0.258391	0.00210193	2.53779e-10	0.00189683	20425	Photorespiration/C1-unit interconversion, eukaryotes/Formaldehyde assimilation, serine pathway/C1-unit interconversion, prokaryotes	M00532/M00141/M00346/M00140
771	Shmt2	2215.45	0.106015	0.474228	-0.0183456	0.243278	0.496164	1.88133e-05	0.941019	0.110813	108037	C1-unit interconversion, prokaryotes/Formaldehyde assimilation, serine pathway/C1-unit interconversion, eukaryotes/Photorespiration	M00140/M00346/M00141/M00532
772	Slc27a5	0.300851	-0.120776	-0.0473996	0.0296808	0.235479	NA	NA	NA	NA	26459	Bile acid biosynthesis, cholesterol => cholate/chenodeoxycholate/Conjugated bile acid biosynthesis, cholate => taurocholate/glycocholate	M00104/M00106
773	Sord	900.487	-0.0962701	0.775426	0.963637	-0.181937	0.370577	1.32407e-21	3.15314e-32	0.335803	20322	Glucuronate pathway (uronate pathway)	M00014
774	Spam1	0	NA	NA	NA	NA	NA	NA	NA	NA	20690	Chondroitin sulfate degradation/Dermatan sulfate degradation	M00077/M00076
775	Sphk1	143.752	-0.231983	0.510016	0.827934	0.257067	0.355399	0.0215489	0.000959198	0.861381	20698	Sphingosine degradation	M00100
776	Sphk2	328.328	0.0660321	-0.171287	0.0524525	-0.546356	0.618167	0.0872116	0.731478	0.0924299	56632	Sphingosine degradation	M00100
777	Spr	497.306	0.305125	0.216404	0.0210611	-0.936303	0.000990915	0.0219687	0.905193	0.00223123	20751	Tetrahydrobiopterin biosynthesis, GTP => BH4	M00842
778	Sptlc1	408.265	-0.161448	-0.0872482	0.0041514	0.0217692	0.0624322	0.361603	1	0.961081	268656	Sphingosine biosynthesis/Ceramide biosynthesis	M00099/M00094
779	Sptlc2	1334.27	0.113742	-0.198969	0.167771	0.14846	0.278708	0.0262328	0.0699911	0.399669	20773	Ceramide biosynthesis/Sphingosine biosynthesis	M00094/M00099
780	Sptlc3	0	NA	NA	NA	NA	NA	NA	NA	NA	228677	Sphingosine biosynthesis/Ceramide biosynthesis	M00099/M00094
781	Srm	1002.46	0.190377	-0.307798	-0.913511	-1.43169	0.132383	0.00483723	6.10853e-19	3.09124e-08	20810	Polyamine biosynthesis, arginine => agmatine => putrescine => spermidine/Methionine salvage pathway	M00133/M00034
782	St3gal5	1268.53	0.028954	-0.154745	0.0508616	-0.623652	0.808564	0.0498197	0.61664	0.000834641	20454	Glycosphingolipid biosynthesis, ganglio series, LacCer => GT3	M00069
783	St6gal1	894.209	-0.45165	-0.704641	-0.363986	-0.766918	1.25898e-12	7.4879e-27	4.39362e-06	0.00221414	20440	N-glycan biosynthesis, complex type	M00075
784	St6gal2	0	NA	NA	NA	NA	NA	NA	NA	NA	240119	N-glycan biosynthesis, complex type	M00075
785	St8sia1	7.31495	0	0	0	0.471589	1	1	1	0.172126	20449	Glycosphingolipid biosynthesis, ganglio series, LacCer => GT3	M00069
786	St8sia5	0.034717	-0.0541487	-0.00392255	0	0	NA	NA	NA	NA	225742	Glycosphingolipid biosynthesis, ganglio series, LacCer => GT3	M00069
787	Stt3a	2851.21	-0.0230294	0.0784542	-0.212196	-0.324521	0.726597	0.095004	1.39419e-06	0.002554	16430	N-glycosylation by oligosaccharyltransferase	M00072
788	Stt3b	2373.04	-0.146593	0.0398308	-0.178882	-0.78494	0.00389036	0.528499	0.000460721	7.81659e-09	68292	N-glycosylation by oligosaccharyltransferase	M00072
789	Sucla2	786.067	0.0690272	0.107461	0.0983418	-0.990804	0.41524	0.150039	0.234129	2.13068e-05	20916	Citrate cycle (TCA cycle, Krebs cycle)/Citrate cycle, second carbon oxidation, 2-oxoglutarate => oxaloacetate	M00009/M00011
790	Suclg1	824.183	-0.0409478	0.111008	0.165342	-1.42336	0.594491	0.0611166	0.00920927	9.4686e-08	56451	Citrate cycle (TCA cycle, Krebs cycle)/Citrate cycle, second carbon oxidation, 2-oxoglutarate => oxaloacetate	M00009/M00011
791	Suclg2	1429.11	0.0534095	0.463531	0.253203	0.103917	0.680357	1.64221e-08	0.00388606	0.476354	20917	Citrate cycle (TCA cycle, Krebs cycle)/Citrate cycle, second carbon oxidation, 2-oxoglutarate => oxaloacetate	M00009/M00011
792	Taldo1	2745.78	0.529813	0.875612	1.0686	0.25172	1.40732e-34	1.76478e-93	1.84098e-131	0.0410348	21351	Pentose phosphate pathway (Pentose phosphate cycle)/Pentose phosphate pathway, non-oxidative phase, fructose 6P => ribose 5P	M00004/M00007
793	Tat	0.0291539	0	0.0915392	0	0	NA	NA	NA	NA	234724	Tyrosine degradation, tyrosine => homogentisate/Methionine salvage pathway	M00044/M00034
794	Tcirg1	2517.73	-0.0137445	0.214815	1.69612	3.34432	0.955619	0.0909327	3.33119e-59	2.19191e-198	27060	V-type ATPase, eukaryotes	M00160
795	Tdo2	1.59114	-0.123656	0.0575539	0	0.315734	NA	NA	1	0.290972	56720	NAD biosynthesis, tryptophan => quinolinate => NAD/Tryptophan metabolism, tryptophan => kynurenine => 2-aminomuconate	M00912/M00038
796	Tecr	3021.27	-0.0546054	0.16176	0.0964989	0.741393	0.551598	0.0176061	0.194568	4.85722e-16	106529	Fatty acid elongation in endoplasmic reticulum	M00415
797	Tgds	202.424	-0.148626	-0.405579	-0.151974	0.572737	0.292137	0.000419364	0.336608	0.0546376	76355	dTDP-L-rhamnose biosynthesis	M00793
798	Th	0	NA	NA	NA	NA	NA	NA	NA	NA	21823	Catecholamine biosynthesis, tyrosine => dopamine => noradrenaline => adrenaline	M00042
799	Tkfc	307.971	-0.25555	-0.261195	0.130802	-0.0660442	0.0130001	0.0111316	0.301594	0.841282	225913	Formaldehyde assimilation, xylulose monophosphate pathway	M00344
800	Tkt	2539.18	0.0279006	0.294277	0.302907	-1.15032	0.77165	5.81388e-07	4.23251e-07	1.70979e-16	21881	Reductive pentose phosphate cycle, glyceraldehyde-3P => ribulose-5P/Pentose phosphate pathway, non-oxidative phase, fructose 6P => ribose 5P/Reductive pentose phosphate cycle (Calvin cycle)/Reductive pentose phosphate cycle (Calvin cycle)/Reductive pentose phosphate cycle, glyceraldehyde-3P => ribulose-5P/Pentose phosphate pathway (Pentose phosphate cycle)	M00167/M00007/M00165/M00165/M00167/M00004
801	Tktl1	0.0714087	0	-0.00506019	0.0530509	0.219938	NA	NA	NA	NA	83553	Pentose phosphate pathway (Pentose phosphate cycle)/Reductive pentose phosphate cycle (Calvin cycle)/Reductive pentose phosphate cycle, glyceraldehyde-3P => ribulose-5P/Reductive pentose phosphate cycle (Calvin cycle)/Pentose phosphate pathway, non-oxidative phase, fructose 6P => ribose 5P/Reductive pentose phosphate cycle, glyceraldehyde-3P => ribulose-5P	M00004/M00165/M00167/M00165/M00007/M00167
802	Tktl2	3.50989	0	0	0	0.40811	NA	1	1	0.237462	74419	Pentose phosphate pathway, non-oxidative phase, fructose 6P => ribose 5P/Reductive pentose phosphate cycle (Calvin cycle)/Reductive pentose phosphate cycle, glyceraldehyde-3P => ribulose-5P/Pentose phosphate pathway (Pentose phosphate cycle)/Reductive pentose phosphate cycle (Calvin cycle)/Reductive pentose phosphate cycle, glyceraldehyde-3P => ribulose-5P	M00007/M00165/M00167/M00004/M00165/M00167
803	Tm7sf2	484.699	-0.0724678	-0.366312	-0.592971	0.452963	0.54937	3.45941e-05	2.6545e-10	0.0533861	73166	Ergocalciferol biosynthesis, squalene 2,3-epoxide => ergosterol/ergocalciferol/Cholesterol biosynthesis, squalene 2,3-epoxide => cholesterol/Phytosterol biosynthesis, squalene 2,3-epoxide => campesterol/sitosterol	M00102/M00101/M00917
804	Tph1	0	NA	NA	NA	NA	NA	NA	NA	NA	21990	Melatonin biosynthesis, animals, tryptophan => serotonin => melatonin	M00037
805	Tph2	0.796835	-0.00466952	0.247352	-0.191442	0.398697	NA	NA	NA	NA	216343	Melatonin biosynthesis, animals, tryptophan => serotonin => melatonin	M00037
806	Tpi1	4523.87	-0.013063	0.190476	0.115379	-1.63117	0.954403	0.11718	0.377368	2.84533e-31	21991	Gluconeogenesis, oxaloacetate => fructose-6P/Glycolysis, core module involving three-carbon compounds/Glycolysis (Embden-Meyerhof pathway), glucose => pyruvate	M00003/M00002/M00001
807	Tpk1	19.4889	-0.131572	-1.13173	-0.914697	-1.18665	0.81266	0.000246331	0.022961	0.111986	29807	Thiamine biosynthesis, pyridoxal-5P => TMP/thiamine/TPP/Thiamine biosynthesis, plants, AIR (+ NAD+) => TMP/thiamine/TPP	M00898/M00897
808	Tpo	0	NA	NA	NA	NA	NA	NA	NA	NA	22018	Thyroid hormone biosynthesis, tyrosine => triiodothyronine/thyroxine	M00043
809	Tusc3	670.286	0.00374185	-0.426811	-0.765262	-2.60759	0.993694	7.84641e-07	1.26121e-16	5.20296e-11	80286	N-glycosylation by oligosaccharyltransferase	M00072
810	Tyms	475.664	0.192049	0.247771	-1.16687	-1.08612	0.179322	0.0570012	9.75305e-24	9.23307e-06	22171	Pyrimidine deoxyribonucleotide biosynthesis, UDP => dTTP	M00938
811	Tyr	0	NA	NA	NA	NA	NA	NA	NA	NA	22173	Catecholamine biosynthesis, tyrosine => dopamine => noradrenaline => adrenaline	M00042
812	Uap1	917.112	-0.288018	-0.362805	-0.509832	-0.313806	0.000938462	1.59285e-05	6.24756e-09	0.123053	107652	UDP-N-acetyl-D-glucosamine biosynthesis, eukaryotes, glucose => UDP-GlcNAc	M00892
813	Uap1l1	3725.49	-0.0357378	0.48254	0.775215	1.73939	0.756134	2.03408e-12	1.99899e-30	5.56848e-94	227620	UDP-N-acetyl-D-glucosamine biosynthesis, eukaryotes, glucose => UDP-GlcNAc	M00892
814	Ugcg	1072.11	0.487797	-0.482748	-0.69169	-0.734151	4.62149e-06	4.52736e-06	1.12669e-10	0.000584192	22234	Lactosylceramide biosynthesis	M00066
815	Ugdh	3664.27	-0.0843673	-0.255946	-0.201737	-0.039913	0.660084	0.0625676	0.15003	0.807788	22235	Glucuronate pathway (uronate pathway)/Ascorbate biosynthesis, animals, glucose-1P => ascorbate	M00014/M00129
816	Ugp2	933.829	0.229534	-0.539924	-0.425779	-1.60464	0.00412044	1.10104e-13	7.73934e-08	2.31001e-09	216558	Nucleotide sugar biosynthesis, glucose => UDP-glucose/Ascorbate biosynthesis, animals, glucose-1P => ascorbate/Glycogen biosynthesis, glucose-1P => glycogen/starch	M00549/M00129/M00854
817	Ugt1a1	2.27095	0.513411	0.922309	0.462862	0.337997	NA	NA	0.751396	0.557294	394436	Glucuronate pathway (uronate pathway)/Ascorbate biosynthesis, animals, glucose-1P => ascorbate	M00014/M00129
818	Ugt1a10	0.845517	0.0765334	0.284214	0.143792	0.241485	NA	NA	NA	NA	394430	Glucuronate pathway (uronate pathway)/Ascorbate biosynthesis, animals, glucose-1P => ascorbate	M00014/M00129
819	Ugt1a2	1.04246	0.160303	0.210491	-0.0772328	0.184717	NA	NA	NA	NA	22236	Ascorbate biosynthesis, animals, glucose-1P => ascorbate/Glucuronate pathway (uronate pathway)	M00129/M00014
820	Ugt1a5	0.457413	-0.0627384	-0.000692184	0.0880955	0.201649	NA	NA	NA	NA	394433	Ascorbate biosynthesis, animals, glucose-1P => ascorbate/Glucuronate pathway (uronate pathway)	M00129/M00014
821	Ugt1a6a	312.072	0.0359555	0.110291	0.46592	-2.83333	0.896942	0.580635	0.00349483	9.13551e-05	94284	Ascorbate biosynthesis, animals, glucose-1P => ascorbate/Glucuronate pathway (uronate pathway)	M00129/M00014
822	Ugt1a6b	476.019	0.175282	0.495661	0.660119	-0.790777	0.292753	0.00025652	1.11834e-06	0.00870876	394435	Ascorbate biosynthesis, animals, glucose-1P => ascorbate/Glucuronate pathway (uronate pathway)	M00129/M00014
823	Ugt1a7c	433.228	0.375831	1.02444	1.2989	0.279991	0.0240234	3.47611e-12	6.0077e-18	0.389405	394432	Glucuronate pathway (uronate pathway)/Ascorbate biosynthesis, animals, glucose-1P => ascorbate	M00014/M00129
824	Ugt1a8	26.7374	0.48792	1.3768	-0.274854	1.26428	0.690398	0.0650748	0.756653	0.0845288	613123	Ascorbate biosynthesis, animals, glucose-1P => ascorbate/Glucuronate pathway (uronate pathway)	M00129/M00014
825	Ugt1a9	2.55896	-0.295334	-0.192704	1.13903	0.562204	NA	NA	0.0514435	0.425799	394434	Glucuronate pathway (uronate pathway)/Ascorbate biosynthesis, animals, glucose-1P => ascorbate	M00014/M00129
826	Ugt2a1	1.10719	0	0	0	0.362385	NA	NA	NA	NA	94215	Ascorbate biosynthesis, animals, glucose-1P => ascorbate/Glucuronate pathway (uronate pathway)	M00129/M00014
827	Ugt2a2	4.47319	0	0.0810561	0	0.437346	NA	0.881257	1	0.243002	552899	Glucuronate pathway (uronate pathway)/Ascorbate biosynthesis, animals, glucose-1P => ascorbate	M00014/M00129
828	Ugt2a3	1.56796	0	0	0	0.362385	NA	NA	NA	0.290972	72094	Glucuronate pathway (uronate pathway)/Ascorbate biosynthesis, animals, glucose-1P => ascorbate	M00014/M00129
829	Ugt2b1	0	NA	NA	NA	NA	NA	NA	NA	NA	71773	Ascorbate biosynthesis, animals, glucose-1P => ascorbate/Glucuronate pathway (uronate pathway)	M00129/M00014
830	Ugt2b34	2.76633	0	0	0.185856	0.389441	NA	NA	0.682296	0.254072	100727	Ascorbate biosynthesis, animals, glucose-1P => ascorbate/Glucuronate pathway (uronate pathway)	M00129/M00014
831	Ugt2b35	0	NA	NA	NA	NA	NA	NA	NA	NA	243085	Glucuronate pathway (uronate pathway)/Ascorbate biosynthesis, animals, glucose-1P => ascorbate	M00014/M00129
832	Ugt2b36	0.0607471	0	0	0.150791	0	NA	NA	NA	NA	231396	Ascorbate biosynthesis, animals, glucose-1P => ascorbate/Glucuronate pathway (uronate pathway)	M00129/M00014
833	Ugt2b37	2.21438	0	0	0	0.408126	NA	NA	1	0.266179	112417	Ascorbate biosynthesis, animals, glucose-1P => ascorbate/Glucuronate pathway (uronate pathway)	M00129/M00014
834	Ugt2b38	0	NA	NA	NA	NA	NA	NA	NA	NA	100559	Ascorbate biosynthesis, animals, glucose-1P => ascorbate/Glucuronate pathway (uronate pathway)	M00129/M00014
835	Ugt2b5	0	NA	NA	NA	NA	NA	NA	NA	NA	22238	Glucuronate pathway (uronate pathway)/Ascorbate biosynthesis, animals, glucose-1P => ascorbate	M00014/M00129
836	Ugt8a	2.62468	0	0	0.148599	0.399639	NA	NA	0.751396	0.254072	22239	Sulfoglycolipids biosynthesis, ceramide/1-alkyl-2-acylglycerol => sulfatide/seminolipid	M00067
837	Umps	665.063	0.360433	0.0423685	-0.584673	-1.09138	0.00445475	0.822224	3.94428e-07	4.10595e-05	22247	De novo pyrimidine biosynthesis, glutamine (+ PRPP) => UMP	M00051
838	Uox	0.269082	0.0975716	-0.0719102	0.00332982	0	NA	NA	NA	NA	22262	Purine degradation, xanthine => urea	M00546
839	Upb1	0.0196974	0.0383026	0	0	0	NA	NA	NA	NA	103149	Pyrimidine degradation, uracil => beta-alanine, thymine => 3-aminoisobutanoate	M00046
840	Uqcr10	533.493	-0.0344724	0.299633	0.024241	-1.81368	0.841506	0.00423692	0.901043	1.34043e-07	66152	Cytochrome bc1 complex	M00152
841	Uqcr11	512.929	-0.0458735	-0.114252	-0.2003	-2.66564	0.759246	0.332808	0.0741074	2.83089e-08	66594	Cytochrome bc1 complex	M00152
842	Uqcrb	484.67	-0.0239451	0.0988397	-0.159667	-2.05577	0.877564	0.369272	0.138092	6.13098e-08	67530	Cytochrome bc1 complex	M00152
843	Uqcrc1	1396.3	-0.0706526	0.0883899	0.0442527	-0.595268	0.365695	0.206617	0.608242	0.000467667	22273	Cytochrome bc1 complex	M00152
844	Uqcrc2	825.878	0.018159	0.00240197	-0.0172005	-1.40078	0.860248	1	0.883031	4.69619e-09	67003	Cytochrome bc1 complex	M00152
845	Uqcrfs1	675.814	0.0320306	0.202553	0.0704513	-1.72005	0.828754	0.0321144	0.567283	2.13275e-07	66694	Cytochrome bc1 complex/Cytochrome bc1 complex respiratory unit	M00152/M00151
846	Uqcrh	1278.33	-0.100585	-0.0153989	0.0432345	-1.72215	0.286972	0.919702	0.700283	1.03962e-13	66576	Cytochrome bc1 complex	M00152
847	Uqcrq	834.245	-0.0441559	-0.141118	-0.0543308	-2.74225	0.685984	0.0853648	0.613136	9.62411e-13	22272	Cytochrome bc1 complex	M00152
848	Urad	0	NA	NA	NA	NA	NA	NA	NA	NA	231903	Purine degradation, xanthine => urea	M00546
849	Urah	0.120003	0.0507701	-0.0481964	0	0.186262	NA	NA	NA	NA	76974	Purine degradation, xanthine => urea	M00546
850	Uroc1	2.94993	0.149219	-0.104666	-0.178774	0.708488	NA	0.909173	0.919863	0.397393	243537	Histidine degradation, histidine => N-formiminoglutamate => glutamate	M00045
851	Urod	585.742	-0.116572	0.370003	0.479838	1.17288	0.259709	8.46004e-06	4.78457e-08	4.78131e-14	22275	Heme biosynthesis, plants and bacteria, glutamate => heme/Heme biosynthesis, bacteria, glutamyl-tRNA => coproporphyrin III => heme/Heme biosynthesis, animals and fungi, glycine => heme	M00121/M00926/M00868
852	Uros	91.8378	-0.260696	-0.310961	0.28475	-0.882571	0.42096	0.261262	0.31467	0.0513767	22276	Siroheme biosynthesis, glutamyl-tRNA => siroheme/Heme biosynthesis, plants and bacteria, glutamate => heme/Heme biosynthesis, animals and fungi, glycine => heme/Heme biosynthesis, bacteria, glutamyl-tRNA => coproporphyrin III => heme	M00846/M00121/M00868/M00926
853	Xdh	9858.68	-0.121749	0.538378	0.618786	0.645834	0.157922	1.21941e-15	1.31066e-20	5.81035e-18	22436	Purine degradation, xanthine => urea/Adenine ribonucleotide degradation, AMP => Urate/Guanine ribonucleotide degradation, GMP => Urate	M00546/M00958/M00959
854	Xylb	92.3026	0.0243104	-0.021478	0.423682	1.69555	0.941714	0.95733	0.0136196	5.27329e-08	102448	Glucuronate pathway (uronate pathway)	M00014
855	Xylt1	1.38983	0.616959	0.416	0.66779	0.74809	NA	NA	NA	NA	233781	Glycosaminoglycan biosynthesis, linkage tetrasaccharide	M00057
856	Xylt2	437.819	0.231651	0.304937	0.200467	-1.03126	0.00908458	0.000270341	0.0357415	0.00212657	217119	Glycosaminoglycan biosynthesis, linkage tetrasaccharide	M00057
