# Supplementary material for: Targeting Host Metabolic and Epigenetic Rewiring Blocks Lytic Gammaherpesvirus Production
Source: Viruses. 2026 May 19;18(5):574. doi: 10.3390/v18050574 (PMC13211458; doi:10.3390/v18050574)
Supplement: Supplementary file 1 [file viruses-18-00574-s001.zip › Supplementary Table S1.xlsx]

## Sheet: 1
	Supplementary Table S1		RNA-seq analysis of NIH 3T3 cells during lytic MHV-68 infection
	Gene	Base Mean	4 hpi (log2FC)	8 hpi (log2FC)	12 hpi (log2FC)	24 hpi (log2FC)	4 hpi (padj)	8 hpi (padj)	12 hpi (padj)	24 hpi (padj)
1	0610005C13Rik	0.0209448	0	-0.00390654	0	0	NA	NA	NA	NA
2	0610006L08Rik	0	NA	NA	NA	NA	NA	NA	NA	NA
3	0610009E02Rik	3.92444	-0.0605319	0.164831	0.0939917	-0.10052	NA	0.89008	0.994025	0.946807
4	0610009L18Rik	3.40892	0.0605648	-0.103715	-0.457673	0.156717	NA	0.985698	0.638897	0.74577
5	0610010K14Rik	332.417	-0.0233053	-0.175664	-0.371847	0.00193219	0.899567	0.128839	0.00166356	0.968843
6	0610025J13Rik	0.0211981	0.0383031	0	0	0	NA	NA	NA	NA
7	0610030E20Rik	327.119	-0.105339	-0.194764	-0.334187	-0.570701	0.528453	0.165692	0.0163593	0.095724
8	0610031O16Rik	0	NA	NA	NA	NA	NA	NA	NA	NA
9	0610038B21Rik	1.92927	-0.855129	-0.0489135	0.635809	0.834478	NA	NA	0.713648	0.281059
10	0610039H22Rik	0	NA	NA	NA	NA	NA	NA	NA	NA
11	0610039K10Rik	0.356944	-0.000606855	-0.0394589	0.0692643	0.173933	NA	NA	NA	NA
12	0610040B10Rik	1.18211	-0.548649	0.0433312	0.030834	0.508039	NA	NA	NA	NA
13	0610040F04Rik	0.064029	0.0419288	0.101722	0	0	NA	NA	NA	NA
14	0610040J01Rik	0	NA	NA	NA	NA	NA	NA	NA	NA
15	0610042G04Rik	7.59556	1.23637	0.59287	1.47804	0.560895	0.0394241	0.362511	0.00836327	0.75306
16	0610043K17Rik	0.126841	-0.0458672	0	0.0940344	0	NA	NA	NA	NA
17	1100001I12Rik	0	NA	NA	NA	NA	NA	NA	NA	NA
18	1110002E22Rik	0.625394	-0.0128419	0.0322116	-0.0653086	0	NA	NA	NA	NA
19	1110002J07Rik	6.25299	-0.834877	-0.343213	0.234129	1.40908	0.339335	0.743817	0.958116	0.0180018
20	1110002L01Rik	106.89	-0.41647	-0.769724	-0.788617	-1.41632	0.0528389	4.01414e-05	0.000186837	0.036635
21	1110002O04Rik	0	NA	NA	NA	NA	NA	NA	NA	NA
22	1110004F10Rik	718.949	-0.0653527	-0.0841303	-0.190428	-1.08373	0.561989	0.396811	0.0376426	3.67125e-05
23	1110006O24Rik	10.6459	-0.0636162	-0.101685	0.111159	-0.506888	0.934641	0.923101	0.918617	0.458318
24	1110015O18Rik	0	NA	NA	NA	NA	NA	NA	NA	NA
25	1110018N20Rik	0	NA	NA	NA	NA	NA	NA	NA	NA
26	1110019D14Rik	9.75142	-0.588932	-0.682583	-0.457201	0.588921	0.390428	0.273687	0.497763	0.152287
27	1110020A21Rik	2.82304	-0.934153	-0.109064	0.217662	-0.210463	NA	NA	0.870863	0.93349
28	1110025L11Rik	0.121494	0	0	0.198514	0	NA	NA	NA	NA
29	1110025M09Rik	22.6458	-0.0896133	0.236191	0.564711	0.146474	0.834367	0.474071	0.0893818	0.848308
30	1110028F11Rik	0	NA	NA	NA	NA	NA	NA	NA	NA
31	1110028F18Rik	0	NA	NA	NA	NA	NA	NA	NA	NA
32	1110032F04Rik	0	NA	NA	NA	NA	NA	NA	NA	NA
33	1110036E04Rik	0	NA	NA	NA	NA	NA	NA	NA	NA
34	1110038B12Rik	966.684	0.227957	0.191257	0.260958	-0.340666	0.0669541	0.117511	0.0252985	0.0727754
35	1110038F14Rik	262.97	0.229774	0.098737	0.496585	1.50682	0.0508697	0.464896	2.23612e-05	2.44451e-12
36	1110046J04Rik	23.6091	0.257062	0.0555549	-0.552107	-0.248615	0.564587	0.92861	0.17565	0.543757
37	1110057P08Rik	0	NA	NA	NA	NA	NA	NA	NA	NA
38	1110058D11Rik	0	NA	NA	NA	NA	NA	NA	NA	NA
39	1110059E24Rik	197.808	-0.093638	-0.0986054	-0.501269	-2.26487	0.558818	0.499472	0.000127167	0.000434147
40	1110059G10Rik	78.3251	0.111892	0.154294	-0.763172	-1.11307	0.564865	0.409486	0.000179872	0.0875317
41	1110065P20Rik	187.91	0.117809	-0.254513	-0.310889	-0.0739134	0.493585	0.0742856	0.0451164	0.864302
42	1190005I06Rik	0.122444	0	-0.0162925	-0.0475493	0.226981	NA	NA	NA	NA
43	1190028D05Rik	0.0747248	-0.155082	0	0	0	NA	NA	NA	NA
44	1300002E11Rik	65.3126	-0.284588	-0.623571	-0.234041	1.0305	0.359941	0.011393	0.479313	0.00893008
45	1500002C15Rik	7.61762	-0.775935	0.140486	0.613063	-0.62761	0.155893	0.897692	0.314544	0.525992
46	1500002F19Rik	0.888774	-0.106687	-0.30523	-0.114435	0.669748	NA	NA	NA	NA
47	1500004A13Rik	2.96694	0.0931702	0.663834	1.10771	0.40307	NA	0.412385	0.13168	0.532136
48	1500009L16Rik	0	NA	NA	NA	NA	NA	NA	NA	NA
49	1500011B03Rik	22.8026	-0.463973	0.0231399	-0.339395	0.0596429	0.24105	1	0.469825	0.977092
50	1500012K07Rik	0	NA	NA	NA	NA	NA	NA	NA	NA
51	1500015A07Rik	38.869	-0.166179	0.0809917	-0.0665197	0.260262	0.537727	0.813556	0.869206	0.742036
52	1500015L24Rik	0	NA	NA	NA	NA	NA	NA	NA	NA
53	1500026H17Rik	0.140238	-0.0863053	-0.0188844	0	0.163359	NA	NA	NA	NA
54	1500035N22Rik	0	NA	NA	NA	NA	NA	NA	NA	NA
55	1600002D24Rik	1.54486	0	0	0	0.362373	NA	NA	NA	0.290972
56	1600010M07Rik	0.207627	-0.156283	0.00197168	0.0348403	0	NA	NA	NA	NA
57	1600012H06Rik	479.384	-0.250184	-0.36686	-0.333304	-2.92592	0.000203532	1.50958e-07	7.32407e-05	3.00595e-05
58	1600012P17Rik	0	NA	NA	NA	NA	NA	NA	NA	NA
59	1600014C10Rik	99.04	0.0321968	-0.453536	-0.310487	-0.822766	0.93504	0.026175	0.196533	0.167068
60	1600014C23Rik	0	NA	NA	NA	NA	NA	NA	NA	NA
61	1600015H23Rik	0	NA	NA	NA	NA	NA	NA	NA	NA
62	1600019K03Rik	1.78409	-0.869551	-0.651548	-0.23577	0.613326	NA	NA	0.67603	0.333655
63	1600020E01Rik	54.9584	-0.298788	0.364454	1.32201	2.068	0.194279	0.133252	8.32392e-10	1.37661e-08
64	1600023N17Rik	0.467036	0.0539225	0.0486542	-0.0837498	0.123895	NA	NA	NA	NA
65	1600025M17Rik	0	NA	NA	NA	NA	NA	NA	NA	NA
66	1600027J07Rik	0	NA	NA	NA	NA	NA	NA	NA	NA
67	1600029I14Rik	0	NA	NA	NA	NA	NA	NA	NA	NA
68	1600029O15Rik	1.72372	-0.196176	0	0.0501752	0.296818	NA	NA	0.876678	0.290699
69	1700001D01Rik	0	NA	NA	NA	NA	NA	NA	NA	NA
70	1700001F09Rik	0	NA	NA	NA	NA	NA	NA	NA	NA
71	1700001G01Rik	0	NA	NA	NA	NA	NA	NA	NA	NA
72	1700001G11Rik	1.09423	-0.084658	0.0919131	-0.0284091	0.389474	NA	NA	NA	NA
73	1700001G17Rik	2.96101	-0.568394	0.715161	0.374447	0.0898857	NA	0.500533	0.85539	0.753174
74	1700001J03Rik	0.698625	0.0354951	0.10508	0.0109565	0.126682	NA	NA	NA	NA
75	1700001J04Rik	0	NA	NA	NA	NA	NA	NA	NA	NA
76	1700001J11Rik	0.269368	-0.0887414	-0.0718125	0.00439162	0.211864	NA	NA	NA	NA
77	1700001K19Rik	0.0693859	-0.0588729	0	0	0	NA	NA	NA	NA
78	1700001K23Rik	0	NA	NA	NA	NA	NA	NA	NA	NA
79	1700001L05Rik	3.27384	0.500455	-0.150018	-0.171371	0.372888	NA	0.915771	0.85651	0.600034
80	1700001O22Rik	0.406176	-0.00460632	-0.111029	0.16558	0	NA	NA	NA	NA
81	1700003C15Rik	0	NA	NA	NA	NA	NA	NA	NA	NA
82	1700003D09Rik	0	NA	NA	NA	NA	NA	NA	NA	NA
83	1700003E16Rik	15.9406	-0.810081	-0.63423	0.0557849	-1.02822	0.0286731	0.0960917	0.989446	0.373193
84	1700003E24Rik	0	NA	NA	NA	NA	NA	NA	NA	NA
85	1700003F12Rik	16.7447	-0.174585	-0.0470847	0.419625	-0.277846	0.767636	0.952861	0.431202	0.405368
86	1700003G18Rik	0	NA	NA	NA	NA	NA	NA	NA	NA
87	1700003H04Rik	0	NA	NA	NA	NA	NA	NA	NA	NA
88	1700003I22Rik	0	NA	NA	NA	NA	NA	NA	NA	NA
89	1700003L19Rik	0	NA	NA	NA	NA	NA	NA	NA	NA
90	1700003M07Rik	0.0379514	0.0387562	-0.00390696	0	0	NA	NA	NA	NA
91	1700003P14Rik	0	NA	NA	NA	NA	NA	NA	NA	NA
92	1700006A11Rik	0	NA	NA	NA	NA	NA	NA	NA	NA
93	1700006F04Rik	0	NA	NA	NA	NA	NA	NA	NA	NA
94	1700006H20Rik	0	NA	NA	NA	NA	NA	NA	NA	NA
95	1700006H21Rik	0.0209448	0	-0.00390654	0	0	NA	NA	NA	NA
96	1700006J14Rik	0.896225	-0.617146	0.0720153	-0.169132	0.511839	NA	NA	NA	NA
97	1700007E05Rik	2.42694	-0.0624449	1.56141	1.67447	1.78178	NA	NA	0.0301244	0.00291588
98	1700007F19Rik	0	NA	NA	NA	NA	NA	NA	NA	NA
99	1700007J10Rik	0.210193	-0.154724	0	0.0326728	0.219289	NA	NA	NA	NA
100	1700007L15Rik	3.9053	-0.534304	-0.914207	-0.0719706	-0.0452831	NA	0.209541	0.94701	0.893207
101	1700007P06Rik	0	NA	NA	NA	NA	NA	NA	NA	NA
102	1700008C04Rik	0	NA	NA	NA	NA	NA	NA	NA	NA
103	1700008J07Rik	19.7476	-0.196549	-0.371745	-0.421409	-0.886007	0.753783	0.386111	0.387933	0.341484
104	1700008K24Rik	0	NA	NA	NA	NA	NA	NA	NA	NA
105	1700008O03Rik	0.823256	-0.176296	-0.035003	0.0532324	0.364105	NA	NA	NA	NA
106	1700008P02Rik	0	NA	NA	NA	NA	NA	NA	NA	NA
107	1700009C05Rik	0	NA	NA	NA	NA	NA	NA	NA	NA
108	1700009J07Rik	0	NA	NA	NA	NA	NA	NA	NA	NA
109	1700009N14Rik	0.141107	-0.0861879	-0.0191254	-0.0186513	0.253451	NA	NA	NA	NA
110	1700010B08Rik	0.0794315	0	0	0.101676	0	NA	NA	NA	NA
111	1700010D01Rik	0.0896947	0	0	0.150791	0	NA	NA	NA	NA
112	1700010G06Rik	2.17859	-0.552088	0.80964	0.609301	1.02385	NA	NA	0.477703	0.0983691
113	1700010H22Rik	0.179389	0	0	0.198514	0	NA	NA	NA	NA
114	1700010I02Rik	0	NA	NA	NA	NA	NA	NA	NA	NA
115	1700010I14Rik	21.9249	-0.364695	-0.410817	-0.179301	-0.598592	0.307835	0.22661	0.704819	0.4368
116	1700010J16Rik	0	NA	NA	NA	NA	NA	NA	NA	NA
117	1700010K23Rik	0	NA	NA	NA	NA	NA	NA	NA	NA
118	1700010L04Rik	0	NA	NA	NA	NA	NA	NA	NA	NA
119	1700010N08Rik	0	NA	NA	NA	NA	NA	NA	NA	NA
120	1700011B04Rik	0	NA	NA	NA	NA	NA	NA	NA	NA
121	1700011C11Rik	0	NA	NA	NA	NA	NA	NA	NA	NA
122	1700011L22Rik	0.0249083	-0.0581788	0	0	0	NA	NA	NA	NA
123	1700012A03Rik	0	NA	NA	NA	NA	NA	NA	NA	NA
124	1700012B07Rik	0	NA	NA	NA	NA	NA	NA	NA	NA
125	1700012B09Rik	0	NA	NA	NA	NA	NA	NA	NA	NA
126	1700012C14Rik	0.0405746	0	0.0915392	0	0	NA	NA	NA	NA
127	1700012D01Rik	3.03356	-0.3107	-0.508343	0.0660768	-0.142227	NA	0.546015	1	0.884707
128	1700012D16Rik	0	NA	NA	NA	NA	NA	NA	NA	NA
129	1700012H19Rik	0	NA	NA	NA	NA	NA	NA	NA	NA
130	1700012I11Rik	0	NA	NA	NA	NA	NA	NA	NA	NA
131	1700012J15Rik	0	NA	NA	NA	NA	NA	NA	NA	NA
132	1700013D24Rik	1.54025	0	0	0	0.316891	NA	NA	NA	0.359457
133	1700013G24Rik	0.151917	0	0.129449	0.138099	0.257673	NA	NA	NA	NA
134	1700013H16Rik	0.269286	-0.00438897	-0.128583	0.0865273	0.22026	NA	NA	NA	NA
135	1700013N06Rik	0	NA	NA	NA	NA	NA	NA	NA	NA
136	1700014L14Rik	0	NA	NA	NA	NA	NA	NA	NA	NA
137	1700015C15Rik	0	NA	NA	NA	NA	NA	NA	NA	NA
138	1700015I17Rik	0	NA	NA	NA	NA	NA	NA	NA	NA
139	1700016A09Rik	0.445399	0.0207235	0.0212571	0.0428067	0.203702	NA	NA	NA	NA
140	1700016B01Rik	0	NA	NA	NA	NA	NA	NA	NA	NA
141	1700016C19Rik	0	NA	NA	NA	NA	NA	NA	NA	NA
142	1700016G22Rik	0.596863	0	0.0760849	0.329789	0	NA	NA	NA	NA
143	1700016H13Rik	0	NA	NA	NA	NA	NA	NA	NA	NA
144	1700016J18Rik	0.0562932	0	0.0914537	0.0546504	0	NA	NA	NA	NA
145	1700016K05Rik	0	NA	NA	NA	NA	NA	NA	NA	NA
146	1700016L04Rik	0.134395	0	0.119077	0	0.160447	NA	NA	NA	NA
147	1700016L21Rik	0	NA	NA	NA	NA	NA	NA	NA	NA
148	1700016P04Rik	0	NA	NA	NA	NA	NA	NA	NA	NA
149	1700017B05Rik	851.399	0.234459	0.44062	0.463767	0.440479	0.0662002	5.56047e-05	2.0684e-05	0.0177325
150	1700017G19Rik	0	NA	NA	NA	NA	NA	NA	NA	NA
151	1700017J07Rik	0	NA	NA	NA	NA	NA	NA	NA	NA
152	1700017L05Rik	0	NA	NA	NA	NA	NA	NA	NA	NA
153	1700017M07Rik	0.253178	0	0.127703	0.184019	0	NA	NA	NA	NA
154	1700017N19Rik	0	NA	NA	NA	NA	NA	NA	NA	NA
155	1700018A04Rik	3.04656	-0.481792	0.267141	0.0110103	0.430038	NA	0.802798	0.932599	0.54999
156	1700018A23Rik	0	NA	NA	NA	NA	NA	NA	NA	NA
157	1700018B08Rik	0.126054	0	-0.00871696	0.0978846	0	NA	NA	NA	NA
158	1700018B24Rik	0	NA	NA	NA	NA	NA	NA	NA	NA
159	1700018F24Rik	0	NA	NA	NA	NA	NA	NA	NA	NA
160	1700018L02Rik	3.70429	0.375637	0.13976	1.17818	0.0526787	NA	0.884391	0.1072	0.828224
161	1700019A02Rik	0.0607471	0	0	0.150791	0	NA	NA	NA	NA
162	1700019C18Rik	0	NA	NA	NA	NA	NA	NA	NA	NA
163	1700019D03Rik	0	NA	NA	NA	NA	NA	NA	NA	NA
164	1700019E08Rik	0	NA	NA	NA	NA	NA	NA	NA	NA
165	1700019F05Rik	0	NA	NA	NA	NA	NA	NA	NA	NA
166	1700019G24Rik	0	NA	NA	NA	NA	NA	NA	NA	NA
167	1700019J19Rik	0.0688585	-0.0836943	-0.00451863	0	0.260583	NA	NA	NA	NA
168	1700019M22Rik	0	NA	NA	NA	NA	NA	NA	NA	NA
169	1700019P21Rik	0	NA	NA	NA	NA	NA	NA	NA	NA
170	1700020A23Rik	0	NA	NA	NA	NA	NA	NA	NA	NA
171	1700020D12Rik	0	NA	NA	NA	NA	NA	NA	NA	NA
172	1700020D14Rik	0	NA	NA	NA	NA	NA	NA	NA	NA
173	1700020G03Rik	0.104486	0.0574498	-0.0844208	0.0482575	0	NA	NA	NA	NA
174	1700020G17Rik	0	NA	NA	NA	NA	NA	NA	NA	NA
175	1700020L13Rik	0.234159	0.0518943	0.0415214	0.00530922	0.237695	NA	NA	NA	NA
176	1700020L24Rik	1.96061	0.184836	-0.232837	-0.0469879	0.219193	NA	NA	1	0.64826
177	1700020M21Rik	0	NA	NA	NA	NA	NA	NA	NA	NA
178	1700020N01Rik	0	NA	NA	NA	NA	NA	NA	NA	NA
179	1700020N15Rik	0	NA	NA	NA	NA	NA	NA	NA	NA
180	1700020N18Rik	0	NA	NA	NA	NA	NA	NA	NA	NA
181	1700021F02Rik	0	NA	NA	NA	NA	NA	NA	NA	NA
182	1700021G15Rik	0	NA	NA	NA	NA	NA	NA	NA	NA
183	1700021L23Rik	0	NA	NA	NA	NA	NA	NA	NA	NA
184	1700021N21Rik	0	NA	NA	NA	NA	NA	NA	NA	NA
185	1700022A21Rik	0	NA	NA	NA	NA	NA	NA	NA	NA
186	1700022A22Rik	0	NA	NA	NA	NA	NA	NA	NA	NA
187	1700022E09Rik	0	NA	NA	NA	NA	NA	NA	NA	NA
188	1700022H01Rik	0	NA	NA	NA	NA	NA	NA	NA	NA
189	1700022H16Rik	0	NA	NA	NA	NA	NA	NA	NA	NA
190	1700022N22Rik	1.90251	-0.287012	0.149813	0.0210645	0.255203	NA	NA	1	0.570523
191	1700023A20Rik	0	NA	NA	NA	NA	NA	NA	NA	NA
192	1700023C21Rik	0	NA	NA	NA	NA	NA	NA	NA	NA
193	1700023D09Rik	1.56327	0.48188	-0.0254644	0.862176	0.848816	NA	NA	NA	0.226695
194	1700023F02Rik	0	NA	NA	NA	NA	NA	NA	NA	NA
195	1700023G09Rik	0	NA	NA	NA	NA	NA	NA	NA	NA
196	1700024B05Rik	0.296892	0.0218877	-0.0859195	0	0.123921	NA	NA	NA	NA
197	1700024B18Rik	0	NA	NA	NA	NA	NA	NA	NA	NA
198	1700024G13Rik	0	NA	NA	NA	NA	NA	NA	NA	NA
199	1700024I08Rik	0	NA	NA	NA	NA	NA	NA	NA	NA
200	1700024J04Rik	0.146149	0	0.0674162	-0.0212217	0.189497	NA	NA	NA	NA
201	1700024N05Rik	0	NA	NA	NA	NA	NA	NA	NA	NA
202	1700025B11Rik	0	NA	NA	NA	NA	NA	NA	NA	NA
203	1700025C18Rik	0	NA	NA	NA	NA	NA	NA	NA	NA
204	1700025D23Rik	1.56796	0	0	0	0.362385	NA	NA	NA	0.290972
205	1700025F24Rik	0	NA	NA	NA	NA	NA	NA	NA	NA
206	1700025G04Rik	811.278	0.213447	-0.743463	-1.15613	-2.70726	0.116521	9.04033e-12	5.50289e-25	1.21403e-15
207	1700025H01Rik	0.018254	0	-0.00390654	0	0	NA	NA	NA	NA
208	1700025J12Rik	0	NA	NA	NA	NA	NA	NA	NA	NA
209	1700025K04Rik	0	NA	NA	NA	NA	NA	NA	NA	NA
210	1700025K24Rik	0	NA	NA	NA	NA	NA	NA	NA	NA
211	1700025M24Rik	0	NA	NA	NA	NA	NA	NA	NA	NA
212	1700025N21Rik	0.0329236	-0.0969378	0	0	0	NA	NA	NA	NA
213	1700025N23Rik	0.284552	-0.0427365	0	0.234659	0	NA	NA	NA	NA
214	1700025O08Rik	0	NA	NA	NA	NA	NA	NA	NA	NA
215	1700026D11Rik	0	NA	NA	NA	NA	NA	NA	NA	NA
216	1700026F02Rik	0	NA	NA	NA	NA	NA	NA	NA	NA
217	1700026J12Rik	0	NA	NA	NA	NA	NA	NA	NA	NA
218	1700026J14Rik	0.0179728	0	0	0	0.266167	NA	NA	NA	NA
219	1700027F06Rik	0.0370172	0	0.0915392	0	0	NA	NA	NA	NA
220	1700027F09Rik	0	NA	NA	NA	NA	NA	NA	NA	NA
221	1700027H10Rik	0	NA	NA	NA	NA	NA	NA	NA	NA
222	1700027I24Rik	0.038678	0	0	0.00586821	0	NA	NA	NA	NA
223	1700027J07Rik	0	NA	NA	NA	NA	NA	NA	NA	NA
224	1700028B04Rik	0.206811	-0.204054	-0.044402	0	0.242695	NA	NA	NA	NA
225	1700028D13Rik	0	NA	NA	NA	NA	NA	NA	NA	NA
226	1700028E10Rik	0.220558	-0.0364908	-0.00348541	0	0.221434	NA	NA	NA	NA
227	1700028I16Rik	0.0543145	0.0388402	0	0.0551905	0.268032	NA	NA	NA	NA
228	1700028J19Rik	4.01062	-0.063472	-0.719612	0.0687163	-0.123746	NA	0.31441	0.985582	0.942776
229	1700028K03Rik	0.130096	0	0.091624	0.150706	0	NA	NA	NA	NA
230	1700028M03Rik	0.0209448	0	-0.00390654	0	0	NA	NA	NA	NA
231	1700028P15Rik	0	NA	NA	NA	NA	NA	NA	NA	NA
232	1700029B22Rik	0	NA	NA	NA	NA	NA	NA	NA	NA
233	1700029F12Rik	0	NA	NA	NA	NA	NA	NA	NA	NA
234	1700029H14Rik	0.349779	-0.0594126	0.0920321	0.00460422	0	NA	NA	NA	NA
235	1700029J03Rik	0	NA	NA	NA	NA	NA	NA	NA	NA
236	1700029M03Rik	0	NA	NA	NA	NA	NA	NA	NA	NA
237	1700029M20Rik	0	NA	NA	NA	NA	NA	NA	NA	NA
238	1700029N11Rik	0	NA	NA	NA	NA	NA	NA	NA	NA
239	1700030A11Rik	0.0896947	0	0	0.150791	0	NA	NA	NA	NA
240	1700030C10Rik	0.0778286	0	0.0865871	0	0.191322	NA	NA	NA	NA
241	1700030C12Rik	2.20352	-0.820082	0.320111	-0.213963	1.44322	NA	NA	0.871612	0.0238789
242	1700030C14Rik	0	NA	NA	NA	NA	NA	NA	NA	NA
243	1700030F04Rik	0	NA	NA	NA	NA	NA	NA	NA	NA
244	1700030I03Rik	0	NA	NA	NA	NA	NA	NA	NA	NA
245	1700030J22Rik	7.83705	-0.321001	0.100691	-0.061808	-0.404045	0.689929	0.963668	0.92913	0.654482
246	1700030K09Rik	92.6006	-0.0647046	-0.230339	0.0549514	-0.382556	0.749833	0.131848	0.830355	0.483727
247	1700030L20Rik	4.63459	0	0	0	0.449065	NA	1	1	0.223858
248	1700030L22Rik	1.56796	0	0	0	0.362385	NA	NA	NA	0.290972
249	1700030M09Rik	0	NA	NA	NA	NA	NA	NA	NA	NA
250	1700030N03Rik	0	NA	NA	NA	NA	NA	NA	NA	NA
251	1700030O20Rik	0	NA	NA	NA	NA	NA	NA	NA	NA
252	1700031A10Rik	0	NA	NA	NA	NA	NA	NA	NA	NA
253	1700031F05Rik	0	NA	NA	NA	NA	NA	NA	NA	NA
254	1700031L13Rik	7.49877	0	0	0.142312	0.485947	1	1	0.677398	0.176362
255	1700031M16Rik	0	NA	NA	NA	NA	NA	NA	NA	NA
256	1700031P21Rik	0	NA	NA	NA	NA	NA	NA	NA	NA
257	1700034B16Rik	0	NA	NA	NA	NA	NA	NA	NA	NA
258	1700034E13Rik	0	NA	NA	NA	NA	NA	NA	NA	NA
259	1700034G24Rik	0	NA	NA	NA	NA	NA	NA	NA	NA
260	1700034H15Rik	7.7242	-1.06581	-0.323579	0.511611	1.30734	0.121077	0.666605	0.474635	0.0508867
261	1700034J05Rik	0.0943534	-0.119256	-0.0450625	0	0	NA	NA	NA	NA
262	1700034K08Rik	0	NA	NA	NA	NA	NA	NA	NA	NA
263	1700034P13Rik	0.807778	0.0132757	0.0954388	-0.305918	0.365796	NA	NA	NA	NA
264	1700036A12Rik	0	NA	NA	NA	NA	NA	NA	NA	NA
265	1700036G14Rik	0	NA	NA	NA	NA	NA	NA	NA	NA
266	1700037C18Rik	10.4596	-0.829333	-0.235706	-0.819401	-0.610635	0.0479495	0.656359	0.124476	0.41595
267	1700037F03Rik	0	NA	NA	NA	NA	NA	NA	NA	NA
268	1700039E22Rik	0	NA	NA	NA	NA	NA	NA	NA	NA
269	1700039I01Rik	0	NA	NA	NA	NA	NA	NA	NA	NA
270	1700039M10Rik	0	NA	NA	NA	NA	NA	NA	NA	NA
271	1700039O17Rik	0	NA	NA	NA	NA	NA	NA	NA	NA
272	1700040D17Rik	0.0471845	0.0651013	0	0.0560677	0	NA	NA	NA	NA
273	1700040F15Rik	0	NA	NA	NA	NA	NA	NA	NA	NA
274	1700040G22Rik	0	NA	NA	NA	NA	NA	NA	NA	NA
275	1700040K01Rik	0	NA	NA	NA	NA	NA	NA	NA	NA
276	1700040P09Rik	0	NA	NA	NA	NA	NA	NA	NA	NA
277	1700041A01Rik	0	NA	NA	NA	NA	NA	NA	NA	NA
278	1700041B01Rik	0	NA	NA	NA	NA	NA	NA	NA	NA
279	1700041C23Rik	0	NA	NA	NA	NA	NA	NA	NA	NA
280	1700041G16Rik	0.107011	0	0.0435942	0.146557	0	NA	NA	NA	NA
281	1700041I07Rik	0	NA	NA	NA	NA	NA	NA	NA	NA
282	1700041M19Rik	0	NA	NA	NA	NA	NA	NA	NA	NA
283	1700042G15Rik	0	NA	NA	NA	NA	NA	NA	NA	NA
284	1700042O10Rik	0.623189	-0.0384048	0.102614	-0.159625	0.208948	NA	NA	NA	NA
285	1700044C05Rik	0	NA	NA	NA	NA	NA	NA	NA	NA
286	1700044K03Rik	0	NA	NA	NA	NA	NA	NA	NA	NA
287	1700045H11Rik	0.0370172	0	0.0915392	0	0	NA	NA	NA	NA
288	1700046C09Rik	0	NA	NA	NA	NA	NA	NA	NA	NA
289	1700047A11Rik	0	NA	NA	NA	NA	NA	NA	NA	NA
290	1700047E10Rik	0	NA	NA	NA	NA	NA	NA	NA	NA
291	1700047F07Rik	0	NA	NA	NA	NA	NA	NA	NA	NA
292	1700047G03Rik	0	NA	NA	NA	NA	NA	NA	NA	NA
293	1700047L14Rik	0	NA	NA	NA	NA	NA	NA	NA	NA
294	1700047M11Rik	0	NA	NA	NA	NA	NA	NA	NA	NA
295	1700048B10Rik	0	NA	NA	NA	NA	NA	NA	NA	NA
296	1700048F04Rik	0	NA	NA	NA	NA	NA	NA	NA	NA
297	1700048M11Rik	0.0179728	0	0	0	0.266167	NA	NA	NA	NA
298	1700048O14Rik	0	NA	NA	NA	NA	NA	NA	NA	NA
299	1700048O20Rik	29.7803	0.166669	-0.415824	0.039245	0.00169127	0.656762	0.173222	0.956444	0.844259
300	1700049E15Rik	0	NA	NA	NA	NA	NA	NA	NA	NA
301	1700049E17Rik1	0.537272	-0.128191	-0.0484435	-0.00411652	0.21114	NA	NA	NA	NA
302	1700049E17Rik2	2.14723	0.198087	0.334506	0.0404499	-0.0181077	NA	NA	0.935747	0.885255
303	1700049E22Rik	0	NA	NA	NA	NA	NA	NA	NA	NA
304	1700049J03Rik	0	NA	NA	NA	NA	NA	NA	NA	NA
305	1700049L16Rik	0	NA	NA	NA	NA	NA	NA	NA	NA
306	1700051A21Rik	0	NA	NA	NA	NA	NA	NA	NA	NA
307	1700051K13Rik	0	NA	NA	NA	NA	NA	NA	NA	NA
308	1700052H01Rik	0	NA	NA	NA	NA	NA	NA	NA	NA
309	1700052I22Rik	0	NA	NA	NA	NA	NA	NA	NA	NA
310	1700052K11Rik	97.1243	0.116838	0.194467	0.216883	-1.97654	0.599895	0.316173	0.306063	0.00100438
311	1700054A03Rik	0	NA	NA	NA	NA	NA	NA	NA	NA
312	1700054K19Rik	0	NA	NA	NA	NA	NA	NA	NA	NA
313	1700054M17Rik	0	NA	NA	NA	NA	NA	NA	NA	NA
314	1700054O19Rik	0.515731	-0.0873201	0.0383164	0.0892816	0.167795	NA	NA	NA	NA
315	1700055C04Rik	0	NA	NA	NA	NA	NA	NA	NA	NA
316	1700055D16Rik	0.538982	-0.116153	-0.0282293	0.125029	0.231483	NA	NA	NA	NA
317	1700055D18Rik	1.636	-0.782458	-0.267043	-0.252145	0.567857	NA	NA	0.878032	0.386964
318	1700055K11Rik	0	NA	NA	NA	NA	NA	NA	NA	NA
319	1700055L01Rik	0	NA	NA	NA	NA	NA	NA	NA	NA
320	1700056E22Rik	25.6105	0.0751438	0.453177	-0.0273972	-0.343553	0.864702	0.101357	0.963574	0.56597
321	1700057H15Rik	0	NA	NA	NA	NA	NA	NA	NA	NA
322	1700057H21Rik	0	NA	NA	NA	NA	NA	NA	NA	NA
323	1700060C16Rik	0.039485	0.0389624	-0.00362886	0	0	NA	NA	NA	NA
324	1700060C20Rik	0	NA	NA	NA	NA	NA	NA	NA	NA
325	1700060J05Rik	0.0249083	-0.0581788	0	0	0	NA	NA	NA	NA
326	1700061F12Rik	0	NA	NA	NA	NA	NA	NA	NA	NA
327	1700061I17Rik	0.0460342	0.028354	0	0	0.22807	NA	NA	NA	NA
328	1700061J23Rik	0	NA	NA	NA	NA	NA	NA	NA	NA
329	1700061N14Rik	0	NA	NA	NA	NA	NA	NA	NA	NA
330	1700062C10Rik	0	NA	NA	NA	NA	NA	NA	NA	NA
331	1700063A18Rik	0	NA	NA	NA	NA	NA	NA	NA	NA
332	1700063D05Rik	0	NA	NA	NA	NA	NA	NA	NA	NA
333	1700063H04Rik	0	NA	NA	NA	NA	NA	NA	NA	NA
334	1700063H06Rik	0	NA	NA	NA	NA	NA	NA	NA	NA
335	1700063K16Rik	0	NA	NA	NA	NA	NA	NA	NA	NA
336	1700063O14Rik	0	NA	NA	NA	NA	NA	NA	NA	NA
337	1700064F23Rik	0	NA	NA	NA	NA	NA	NA	NA	NA
338	1700064J06Rik	0	NA	NA	NA	NA	NA	NA	NA	NA
339	1700064M15Rik	0	NA	NA	NA	NA	NA	NA	NA	NA
340	1700065D16Rik	0.0543655	0.0392971	0	0	0.225405	NA	NA	NA	NA
341	1700065I16Rik	0	NA	NA	NA	NA	NA	NA	NA	NA
342	1700065J11Rik	0	NA	NA	NA	NA	NA	NA	NA	NA
343	1700065J18Rik	0	NA	NA	NA	NA	NA	NA	NA	NA
344	1700065L07Rik	0	NA	NA	NA	NA	NA	NA	NA	NA
345	1700065O20Rik	0	NA	NA	NA	NA	NA	NA	NA	NA
346	1700066B17Rik	0	NA	NA	NA	NA	NA	NA	NA	NA
347	1700066C05Rik	0	NA	NA	NA	NA	NA	NA	NA	NA
348	1700066J03Rik	0	NA	NA	NA	NA	NA	NA	NA	NA
349	1700066M21Rik	203.125	0.0806743	0.289981	-0.221776	-0.635796	0.680314	0.0393249	0.186834	0.131734
350	1700066N21Rik	0	NA	NA	NA	NA	NA	NA	NA	NA
351	1700066O22Rik	0	NA	NA	NA	NA	NA	NA	NA	NA
352	1700067G17Rik	0	NA	NA	NA	NA	NA	NA	NA	NA
353	1700067K01Rik	1.75601	1.20622	0.885242	0.915665	0.841721	NA	NA	0.340496	0.247088
354	1700067P10Rik	0	NA	NA	NA	NA	NA	NA	NA	NA
355	1700069L16Rik	0	NA	NA	NA	NA	NA	NA	NA	NA
356	1700069P05Rik	0	NA	NA	NA	NA	NA	NA	NA	NA
357	1700071G01Rik	0	NA	NA	NA	NA	NA	NA	NA	NA
358	1700071K01Rik	0.126723	0.029571	0.0365619	0.0473381	0.219614	NA	NA	NA	NA
359	1700071M16Rik	0	NA	NA	NA	NA	NA	NA	NA	NA
360	1700072B07Rik	0	NA	NA	NA	NA	NA	NA	NA	NA
361	1700072F12Rik	0	NA	NA	NA	NA	NA	NA	NA	NA
362	1700072I22Rik	0	NA	NA	NA	NA	NA	NA	NA	NA
363	1700072O05Rik	0	NA	NA	NA	NA	NA	NA	NA	NA
364	1700073E17Rik	0.232681	0	0.0814865	0.186049	0.257661	NA	NA	NA	NA
365	1700074H08Rik	0	NA	NA	NA	NA	NA	NA	NA	NA
366	1700080F18Rik	0	NA	NA	NA	NA	NA	NA	NA	NA
367	1700080G11Rik	0	NA	NA	NA	NA	NA	NA	NA	NA
368	1700080N15Rik	0	NA	NA	NA	NA	NA	NA	NA	NA
369	1700081B01Rik	0	NA	NA	NA	NA	NA	NA	NA	NA
370	1700081H04Rik	0	NA	NA	NA	NA	NA	NA	NA	NA
371	1700082M22Rik	0.0968474	0	-0.00760457	0.147737	0.266648	NA	NA	NA	NA
372	1700083H02Rik	0	NA	NA	NA	NA	NA	NA	NA	NA
373	1700084D21Rik	0	NA	NA	NA	NA	NA	NA	NA	NA
374	1700084E18Rik	1.10116	-0.106703	-0.166766	-0.121308	0.330805	NA	NA	NA	NA
375	1700084F23Rik	0	NA	NA	NA	NA	NA	NA	NA	NA
376	1700084J12Rik	0.392949	-0.0186933	-0.045847	0.0636134	0.173467	NA	NA	NA	NA
377	1700084M14Rik	0.0865627	0	0	0.150791	0	NA	NA	NA	NA
378	1700085C21Rik	0	NA	NA	NA	NA	NA	NA	NA	NA
379	1700086D15Rik	0.356991	0	0.0562361	0.198817	0.160153	NA	NA	NA	NA
380	1700086L19Rik	0	NA	NA	NA	NA	NA	NA	NA	NA
381	1700086O06Rik	38.3002	-0.107805	0.0210724	0.178255	-0.776311	0.759558	0.979031	0.600536	0.243073
382	1700086P04Rik	1.57214	0	-0.0809425	0.127251	0.300371	NA	NA	0.751701	0.369989
383	1700087M22Rik	0	NA	NA	NA	NA	NA	NA	NA	NA
384	1700088E04Rik	23.6586	0.135007	-0.220311	0.563209	1.30304	0.770938	0.609387	0.192191	0.0170299
385	1700091H14Rik	1.10719	0	0	0	0.362385	NA	NA	NA	NA
386	1700091J24Rik	0	NA	NA	NA	NA	NA	NA	NA	NA
387	1700092C02Rik	0	NA	NA	NA	NA	NA	NA	NA	NA
388	1700092C10Rik	0	NA	NA	NA	NA	NA	NA	NA	NA
389	1700092E19Rik	0	NA	NA	NA	NA	NA	NA	NA	NA
390	1700092K14Rik	0	NA	NA	NA	NA	NA	NA	NA	NA
391	1700093K21Rik	0.490643	-0.0899219	-0.0144908	0.0415659	0	NA	NA	NA	NA
392	1700094J05Rik	0	NA	NA	NA	NA	NA	NA	NA	NA
393	1700094M23Rik	0	NA	NA	NA	NA	NA	NA	NA	NA
394	1700094M24Rik	0	NA	NA	NA	NA	NA	NA	NA	NA
395	1700095A13Rik	0	NA	NA	NA	NA	NA	NA	NA	NA
396	1700095A21Rik	0	NA	NA	NA	NA	NA	NA	NA	NA
397	1700095B10Rik	0	NA	NA	NA	NA	NA	NA	NA	NA
398	1700095J03Rik	0	NA	NA	NA	NA	NA	NA	NA	NA
399	1700095J07Rik	4.4236	-0.0483389	0	0.0411732	0.427717	NA	1	0.940214	0.215129
400	1700095J12Rik	0	NA	NA	NA	NA	NA	NA	NA	NA
401	1700095K22Rik	0	NA	NA	NA	NA	NA	NA	NA	NA
402	1700096J18Rik	0	NA	NA	NA	NA	NA	NA	NA	NA
403	1700096K18Rik	10.5695	-1.01053	-0.265451	-0.38123	-0.715596	0.0445534	0.68684	0.555998	0.367802
404	1700096P03Rik	0	NA	NA	NA	NA	NA	NA	NA	NA
405	1700097N02Rik	0	NA	NA	NA	NA	NA	NA	NA	NA
406	1700099I09Rik	0	NA	NA	NA	NA	NA	NA	NA	NA
407	1700100I10Rik	0	NA	NA	NA	NA	NA	NA	NA	NA
408	1700100L14Rik	0	NA	NA	NA	NA	NA	NA	NA	NA
409	1700101I11Rik	10.5309	0.208117	-0.0676597	1.20101	2.3276	0.846462	0.891842	0.138877	0.000943595
410	1700101O22Rik	0	NA	NA	NA	NA	NA	NA	NA	NA
411	1700102H20Rik	0.269171	-0.0810375	0	0.0351094	0.233206	NA	NA	NA	NA
412	1700102J08Rik	0.0365079	0	-0.0506378	0	0	NA	NA	NA	NA
413	1700102P08Rik	3.06339	0.384618	-0.109649	1.30785	1.07614	NA	0.950466	0.148396	0.209012
414	1700104B16Rik	0.258017	0.059665	0.0175818	0.158544	0	NA	NA	NA	NA
415	1700104L18Rik	0	NA	NA	NA	NA	NA	NA	NA	NA
416	1700105F02Rik	0.0525799	-0.028818	0	0.0342954	0	NA	NA	NA	NA
417	1700105P06Rik	1.74299	0.110388	0.216037	-0.177377	1.35531	NA	NA	0.916892	0.0117359
418	1700108F19Rik	0.663883	0.197441	0.389798	0.209929	0.553986	NA	NA	NA	NA
419	1700108I11Rik	0	NA	NA	NA	NA	NA	NA	NA	NA
420	1700108J01Rik	0	NA	NA	NA	NA	NA	NA	NA	NA
421	1700108N06Rik	0	NA	NA	NA	NA	NA	NA	NA	NA
422	1700109G14Rik	0	NA	NA	NA	NA	NA	NA	NA	NA
423	1700109G15Rik	0	NA	NA	NA	NA	NA	NA	NA	NA
424	1700109H08Rik	0.556487	-0.0663814	-0.0799941	-0.00564768	0.161586	NA	NA	NA	NA
425	1700109I08Rik	0	NA	NA	NA	NA	NA	NA	NA	NA
426	1700109K24Rik	3.10571	0	0	0.147826	0.400417	NA	1	0.751396	0.266179
427	1700110C19Rik	0.100092	0	0.0391955	0	0	NA	NA	NA	NA
428	1700110I01Rik	0	NA	NA	NA	NA	NA	NA	NA	NA
429	1700110I07Rik	0	NA	NA	NA	NA	NA	NA	NA	NA
430	1700110K17Rik	0	NA	NA	NA	NA	NA	NA	NA	NA
431	1700111N16Rik	0	NA	NA	NA	NA	NA	NA	NA	NA
432	1700112D23Rik	0.251892	0.0305426	-0.105774	-0.0021987	0.167207	NA	NA	NA	NA
433	1700112H15Rik	0.0154882	0	0	0	0.26877	NA	NA	NA	NA
434	1700112J05Rik	0	NA	NA	NA	NA	NA	NA	NA	NA
435	1700112J16Rik	0.678225	-0.018624	0.0720955	0.139775	0.230845	NA	NA	NA	NA
436	1700112M02Rik	0	NA	NA	NA	NA	NA	NA	NA	NA
437	1700112N08Rik	0	NA	NA	NA	NA	NA	NA	NA	NA
438	1700113A16Rik	1.63121	-0.212553	-0.9757	-0.333247	0.121537	NA	NA	0.575458	0.584351
439	1700113B09Rik	0	NA	NA	NA	NA	NA	NA	NA	NA
440	1700113H08Rik	0	NA	NA	NA	NA	NA	NA	NA	NA
441	1700116B05Rik	0	NA	NA	NA	NA	NA	NA	NA	NA
442	1700116H05Rik	0	NA	NA	NA	NA	NA	NA	NA	NA
443	1700119H24Rik	0	NA	NA	NA	NA	NA	NA	NA	NA
444	1700120B22Rik	0.109089	0	-0.0102813	0.00971315	0.187307	NA	NA	NA	NA
445	1700120C14Rik	0.692817	0.212527	-0.0318082	-0.025222	0.322715	NA	NA	NA	NA
446	1700120E14Rik	0	NA	NA	NA	NA	NA	NA	NA	NA
447	1700120G07Rik	0	NA	NA	NA	NA	NA	NA	NA	NA
448	1700120K04Rik	0.0332661	0.0313686	0	0.0551252	0	NA	NA	NA	NA
449	1700121C08Rik	0.0154882	0	0	0	0.26877	NA	NA	NA	NA
450	1700121C10Rik	0.378732	-0.0382651	-0.00342535	0.013464	0.0973299	NA	NA	NA	NA
451	1700121L16Rik	0	NA	NA	NA	NA	NA	NA	NA	NA
452	1700121M21Rik	0	NA	NA	NA	NA	NA	NA	NA	NA
453	1700121N20Rik	0	NA	NA	NA	NA	NA	NA	NA	NA
454	1700122C19Rik	0	NA	NA	NA	NA	NA	NA	NA	NA
455	1700122E12Rik	0.72728	-0.146974	-0.0887675	0.0986107	0.235459	NA	NA	NA	NA
456	1700122H20Rik	0	NA	NA	NA	NA	NA	NA	NA	NA
457	1700122O11Rik	0	NA	NA	NA	NA	NA	NA	NA	NA
458	1700123J17Rik	0	NA	NA	NA	NA	NA	NA	NA	NA
459	1700123K08Rik	0	NA	NA	NA	NA	NA	NA	NA	NA
460	1700123M08Rik	3.80576	-0.428109	-0.145594	-0.626372	-0.36285	NA	0.819238	0.47293	0.916033
461	1700123O12Rik	0	NA	NA	NA	NA	NA	NA	NA	NA
462	1700123O20Rik	308.107	-0.0226384	-0.0379206	-0.0369306	-0.0120844	0.878223	0.790567	0.817466	0.950822
463	1700123O21Rik	0	NA	NA	NA	NA	NA	NA	NA	NA
464	1700124L16Rik	0.434373	0.0798126	0.0116295	0.103735	0.16058	NA	NA	NA	NA
465	1700124M09Rik	0	NA	NA	NA	NA	NA	NA	NA	NA
466	1700125G02Rik	0	NA	NA	NA	NA	NA	NA	NA	NA
467	1700125G22Rik	0.068063	0.0263821	0	-0.025729	0	NA	NA	NA	NA
468	1700125H03Rik	0	NA	NA	NA	NA	NA	NA	NA	NA
469	1700126A01Rik	0	NA	NA	NA	NA	NA	NA	NA	NA
470	1700126G02Rik	0	NA	NA	NA	NA	NA	NA	NA	NA
471	1700126H18Rik	0	NA	NA	NA	NA	NA	NA	NA	NA
472	1700127F24Rik	0	NA	NA	NA	NA	NA	NA	NA	NA
473	1700128A07Rik	0	NA	NA	NA	NA	NA	NA	NA	NA
474	1700128E19Rik	0	NA	NA	NA	NA	NA	NA	NA	NA
475	1700128F08Rik	0	NA	NA	NA	NA	NA	NA	NA	NA
476	1700129C05Rik	0	NA	NA	NA	NA	NA	NA	NA	NA
477	1810006J02Rik	0	NA	NA	NA	NA	NA	NA	NA	NA
478	1810007C17Rik	0.0571111	0	0.090369	0	0.262856	NA	NA	NA	NA
479	1810007D17Rik	0	NA	NA	NA	NA	NA	NA	NA	NA
480	1810008I18Rik	1.70201	0	0	0.194894	0.353344	NA	NA	0.68185	0.291299
481	1810009A15Rik	597.729	0.0282443	0.487561	0.419748	0.689775	0.925929	0.00139224	0.00669728	0.000575611
482	1810009J06Rik	0	NA	NA	NA	NA	NA	NA	NA	NA
483	1810010H24Rik	5.65274	0.148683	-0.0841167	-0.563055	0.345621	0.843097	0.917825	0.262153	0.366268
484	1810010K12Rik	0	NA	NA	NA	NA	NA	NA	NA	NA
485	1810012K16Rik	0.0909929	0.00741943	0	0.0467384	0.255879	NA	NA	NA	NA
486	1810013A23Rik	0	NA	NA	NA	NA	NA	NA	NA	NA
487	1810013D15Rik	6.23754	0	0.0565118	0.0761311	0.409733	1	0.774715	0.94132	0.263162
488	1810014B01Rik	14.8117	-0.167252	-0.435764	-1.13478	-1.2932	0.809273	0.351973	0.0175406	0.132011
489	1810018F18Rik	0	NA	NA	NA	NA	NA	NA	NA	NA
490	1810019D21Rik	1.54298	0.226306	0.491472	0.721902	0.347113	NA	NA	NA	0.489889
491	1810019N24Rik	0.88872	-0.266506	0.0731877	0.439035	0.393822	NA	NA	NA	NA
492	1810021B22Rik	0.531554	-0.0340038	-0.0951385	0.0163621	0.292739	NA	NA	NA	NA
493	1810021M19Rik	1.92487	0.256939	0.416592	0.842871	0.819655	NA	NA	0.20088	0.174065
494	1810024B03Rik	0.466862	-0.0399679	-0.0959158	0.0849054	0.157676	NA	NA	NA	NA
495	1810030O07Rik	405.605	-0.125575	-0.380265	-0.267238	-0.0867369	0.110423	8.73845e-08	0.00278673	0.765292
496	1810034E14Rik	0	NA	NA	NA	NA	NA	NA	NA	NA
497	1810035K13Rik	0	NA	NA	NA	NA	NA	NA	NA	NA
498	1810037I17Rik	324.487	0.0953215	-0.362439	-0.774208	-3.03348	0.600097	0.00609507	3.12909e-09	3.76325e-05
499	1810041H14Rik	0.550398	0.102178	0.185771	0.0565894	0.206298	NA	NA	NA	NA
500	1810044D09Rik	2.52572	-0.274315	0.685095	-0.870601	0.0515328	NA	NA	0.3232	0.745128
501	1810049I09Rik	0	NA	NA	NA	NA	NA	NA	NA	NA
502	1810053B23Rik	0.0164618	-0.0576645	0	0	0	NA	NA	NA	NA
503	1810055G02Rik	589.004	-0.0875665	-0.331356	-0.576338	-0.92425	0.296798	2.39582e-06	1.4269e-13	0.000619386
504	1810062G17Rik	1.78324	-0.16402	-0.0275718	0.550334	0.93341	NA	NA	0.290891	0.093079
505	1810062O18Rik	0.594	-0.0610529	-0.181922	0.00663541	0.248816	NA	NA	NA	NA
506	1810063I02Rik	0	NA	NA	NA	NA	NA	NA	NA	NA
507	1810064F22Rik	0	NA	NA	NA	NA	NA	NA	NA	NA
508	1810065E05Rik	0	NA	NA	NA	NA	NA	NA	NA	NA
509	1810073O08Rik	2.83983	0.375094	-0.693452	0.344075	1.11475	NA	NA	0.835308	0.0877769
510	2010001A14Rik	16.0187	-0.0535446	-0.748826	-0.194167	-0.566061	0.93504	0.0376059	0.727768	0.535671
511	2010001M07Rik	0	NA	NA	NA	NA	NA	NA	NA	NA
512	2010003K11Rik	0.0638941	-0.0105703	0	0.0510664	0	NA	NA	NA	NA
513	2010004M13Rik	10.5224	-0.851296	-0.354344	-0.869674	-1.37239	0.0635424	0.503969	0.108219	0.177535
514	2010009K17Rik	0	NA	NA	NA	NA	NA	NA	NA	NA
515	2010010A06Rik	0	NA	NA	NA	NA	NA	NA	NA	NA
516	2010016I18Rik	0.0740344	0	0.139262	0	0	NA	NA	NA	NA
517	2010103J01Rik	0	NA	NA	NA	NA	NA	NA	NA	NA
518	2010106C02Rik	0	NA	NA	NA	NA	NA	NA	NA	NA
519	2010106E10Rik	0	NA	NA	NA	NA	NA	NA	NA	NA
520	2010109A12Rik	0	NA	NA	NA	NA	NA	NA	NA	NA
521	2010109P13Rik	0.0291539	0	0.0915392	0	0	NA	NA	NA	NA
522	2010110K18Rik	2.42398	-0.502443	0.886038	0.341373	0.173255	NA	NA	0.794943	0.65254
523	2010203P06Rik	0.622085	-0.247147	-0.0762958	-0.0430249	0.393798	NA	NA	NA	NA
524	2010204K13Rik	20.3428	0.161344	-0.0526291	0.118807	-1.445	0.761188	0.930641	0.785044	0.0640001
525	2010308F09Rik	0.039406	0.0383141	-0.00433034	0	0	NA	NA	NA	NA
526	2010310C07Rik	0.160601	0	-0.0852338	0.0967285	0	NA	NA	NA	NA
527	2010315B03Rik	46.0858	-0.832786	-0.650012	-0.912785	-0.749935	5.71275e-05	0.00120265	0.000266534	0.303761
528	2010320M18Rik	46.0573	-0.47425	-0.796171	0.0210747	-1.31256	0.0178143	0.000195268	0.980703	0.0219292
529	2010320O07Rik	0	NA	NA	NA	NA	NA	NA	NA	NA
530	2200002D01Rik	54.0915	-0.26378	-0.348256	-0.455748	0.270356	0.399093	0.205734	0.106619	0.633873
531	2200002J24Rik	0.279768	-0.208357	-0.0217587	0	0.167779	NA	NA	NA	NA
532	2210011K15Rik	6.60644	1.20466	1.01944	0.0340627	0.00887085	0.141038	0.112061	0.967878	0.97948
533	2210016L21Rik	227.493	-0.386412	0.148711	0.280027	-0.146524	0.000928332	0.244495	0.0289226	0.711692
534	2210039B01Rik	0.203561	-0.00334116	-0.0448696	-0.0417846	0.196517	NA	NA	NA	NA
535	2210404E10Rik	0	NA	NA	NA	NA	NA	NA	NA	NA
536	2210406O10Rik	0.589995	0.0338198	0.121638	0.0623128	0.184714	NA	NA	NA	NA
537	2210408F21Rik	37.6015	-0.0311393	-0.233459	0.00502	0.2193	0.94632	0.451059	1	0.890124
538	2210408I21Rik	57.5299	0.229799	0.170005	-0.105464	0.299428	0.55974	0.735447	0.842784	0.519889
539	2210409D07Rik	1.56796	0	0	0	0.362385	NA	NA	NA	0.290972
540	2210409E12Rik	0	NA	NA	NA	NA	NA	NA	NA	NA
541	2210414B05Rik	0	NA	NA	NA	NA	NA	NA	NA	NA
542	2210416O15Rik	0.835363	0.0897539	-0.237458	0.116445	0.321082	NA	NA	NA	NA
543	2210417A02Rik	0	NA	NA	NA	NA	NA	NA	NA	NA
544	2210418O10Rik	0.721943	-0.0104768	-0.0627945	-0.0627031	0.13594	NA	NA	NA	NA
545	2210420H20Rik	0	NA	NA	NA	NA	NA	NA	NA	NA
546	2300002M23Rik	0.173125	0	0	0.198514	0	NA	NA	NA	NA
547	2300003K06Rik	0.0865627	0	0	0.150791	0	NA	NA	NA	NA
548	2300009A05Rik	30.4391	0.197811	-0.150769	-0.367874	-0.248101	0.548208	0.675705	0.300886	0.753964
549	2310001H17Rik	6.93004	-0.424456	-0.233177	0.303148	-0.336672	0.546498	0.755262	0.619364	0.718227
550	2310001K24Rik	0.0211981	0.0383031	0	0	0	NA	NA	NA	NA
551	2310002D06Rik	0	NA	NA	NA	NA	NA	NA	NA	NA
552	2310002F09Rik	2.20882	-0.882022	-1.17836	-0.612418	1.19574	NA	NA	0.611062	0.134948
553	2310002L09Rik	0	NA	NA	NA	NA	NA	NA	NA	NA
554	2310003N18Rik	0.0905368	-0.143715	0	0.0450499	0	NA	NA	NA	NA
555	2310005A03Rik	0	NA	NA	NA	NA	NA	NA	NA	NA
556	2310005E17Rik	0	NA	NA	NA	NA	NA	NA	NA	NA
557	2310008N11Rik	0	NA	NA	NA	NA	NA	NA	NA	NA
558	2310009B15Rik	112.342	-0.0286681	0.22529	-0.124537	-1.04867	0.910787	0.168019	0.573503	0.089539
559	2310010J17Rik	1.52547	0.0965222	-0.613219	-0.838466	0.0705335	NA	NA	NA	NA
560	2310011J03Rik	314.05	-0.0381747	-0.250416	-0.396226	-1.5604	0.777721	0.00740802	0.000155723	0.000844546
561	2310015A10Rik	58.5957	-0.345289	-0.611555	-0.716525	-2.1392	0.22208	0.0138708	0.0102447	0.00180022
562	2310015A16Rik	0	NA	NA	NA	NA	NA	NA	NA	NA
563	2310015D24Rik	0.466356	-0.0472173	0.00284543	0.0965512	0	NA	NA	NA	NA
564	2310015K22Rik	0	NA	NA	NA	NA	NA	NA	NA	NA
565	2310016D03Rik	0	NA	NA	NA	NA	NA	NA	NA	NA
566	2310016D23Rik	0	NA	NA	NA	NA	NA	NA	NA	NA
567	2310016G11Rik	0	NA	NA	NA	NA	NA	NA	NA	NA
568	2310020H05Rik	0	NA	NA	NA	NA	NA	NA	NA	NA
569	2310022A10Rik	252.375	-0.092138	-0.478938	-0.458186	-0.253104	0.484958	1.27775e-06	5.79403e-05	0.476478
570	2310022B05Rik	3535.01	0.403878	-0.018536	0.028775	-2.76994	1.08903e-07	0.89748	0.805837	2.76525e-41
571	2310026I22Rik	1.54486	0	0	0	0.362373	NA	NA	NA	0.290972
572	2310030A07Rik	0	NA	NA	NA	NA	NA	NA	NA	NA
573	2310030G06Rik	1.492	0.317477	0.429726	0.650937	0	NA	NA	NA	NA
574	2310033P09Rik	98.1782	0.011519	0.196816	-0.131941	-0.0283837	0.983215	0.343615	0.605588	0.97337
575	2310034C09Rik	0	NA	NA	NA	NA	NA	NA	NA	NA
576	2310034G01Rik	4.29572	0.668652	0.708336	-0.264436	-0.323331	NA	0.408954	0.756293	0.925227
577	2310034O05Rik	7.25174	-0.266987	0.112333	1.36247	1.68984	0.721549	0.966335	0.0283459	0.160461
578	2310039H08Rik	117.859	-0.168333	0.325552	0.568696	-1.04868	0.258173	0.00973291	1.33416e-05	0.0884539
579	2310039L15Rik	1.72287	-0.55467	-0.180891	0.34457	0.936206	NA	NA	0.830719	0.150702
580	2310040G24Rik	0.922842	0.213435	0.104561	-0.157095	0.249155	NA	NA	NA	NA
581	2310043L19Rik	0.0337659	0	-0.00410187	0	0.270344	NA	NA	NA	NA
582	2310043M15Rik	0.111052	0	0.183857	0	0	NA	NA	NA	NA
583	2310043O21Rik	0.017594	0	0	0	0.266167	NA	NA	NA	NA
584	2310047D07Rik	0.570392	-0.0259803	-0.0247506	0.0612138	0.136725	NA	NA	NA	NA
585	2310047K21Rik	41.1951	0.0475342	-0.267755	-0.619896	-1.48808	0.939858	0.451059	0.0684613	0.0186408
586	2310057J18Rik	1.51619	0	0.0928295	0	0.359114	NA	NA	NA	NA
587	2310057M21Rik	188.313	0.0988702	-0.248316	-0.0416767	0.929358	0.441969	0.0267628	0.826159	0.000195995
588	2310057N15Rik	0	NA	NA	NA	NA	NA	NA	NA	NA
589	2310058D17Rik	42.5577	0.0321831	0.218142	0.746829	0.553664	0.942426	0.437727	0.00289231	0.318645
590	2310058N22Rik	42.0056	-0.0487822	-0.563488	-0.391482	-0.174931	0.94616	0.0285777	0.237107	0.745855
591	2310061I04Rik	220.696	0.268085	-0.377884	-0.220318	-0.762084	0.0360123	0.00112621	0.108371	0.0549225
592	2310061N02Rik	0	NA	NA	NA	NA	NA	NA	NA	NA
593	2310065F04Rik	0	NA	NA	NA	NA	NA	NA	NA	NA
594	2310067E19Rik	0.599147	-0.0819192	-0.0640196	0.0068484	0.0614514	NA	NA	NA	NA
595	2310068J16Rik	10.469	-0.114874	0.131227	0.224176	-0.11668	0.883451	0.851248	0.7611	0.66782
596	2310069B03Rik	1.71615	-0.851445	-0.497543	0.0167712	0.507	NA	NA	1	0.365145
597	2310069G16Rik	0	NA	NA	NA	NA	NA	NA	NA	NA
598	2310075C17Rik	0	NA	NA	NA	NA	NA	NA	NA	NA
599	2310075K07Rik	8.26129	0.418444	0.302675	-0.487179	-0.500679	0.53406	0.636603	0.472433	0.559374
600	2310079G19Rik	0	NA	NA	NA	NA	NA	NA	NA	NA
601	2310081J21Rik	0.0686703	-0.1072	-0.00317197	0	0	NA	NA	NA	NA
602	2400006E01Rik	0	NA	NA	NA	NA	NA	NA	NA	NA
603	2410002F23Rik	1313.14	0.226242	-0.175531	-0.0319095	2.28523	0.0487426	0.126711	0.852077	3.57059e-84
604	2410003I16Rik	0	NA	NA	NA	NA	NA	NA	NA	NA
605	2410003L11Rik	0	NA	NA	NA	NA	NA	NA	NA	NA
606	2410004B18Rik	213.27	-0.0159171	-0.209446	0.0102819	1.02051	0.927749	0.0663198	0.995102	0.000432179
607	2410004I01Rik	0.0747248	-0.155082	0	0	0	NA	NA	NA	NA
608	2410004P03Rik	0	NA	NA	NA	NA	NA	NA	NA	NA
609	2410006H16Rik	407.573	0.175931	0.426502	0.674202	1.74759	0.174957	0.000136028	2.99359e-09	1.57276e-25
610	2410012E07Rik	0.43466	-0.0333034	0	0.0876114	0.0821528	NA	NA	NA	NA
611	2410017I17Rik	0	NA	NA	NA	NA	NA	NA	NA	NA
612	2410018L13Rik	8.74855	-1.17687	-0.302823	-0.30639	0.109798	0.0426161	0.666176	0.696398	0.908008
613	2410021H03Rik	0	NA	NA	NA	NA	NA	NA	NA	NA
614	2410022M11Rik	22.2103	-0.195508	0.335307	0.632231	0.268017	0.661653	0.360381	0.0945986	0.820022
615	2410080I02Rik	0.525847	0.038023	-0.0159166	0.103145	0.153404	NA	NA	NA	NA
616	2410124H12Rik	0	NA	NA	NA	NA	NA	NA	NA	NA
617	2410137M14Rik	0.050642	0	0	0	0.183038	NA	NA	NA	NA
618	2500002B13Rik	8.71778	-0.660941	-0.433178	-0.999427	-0.0160276	0.393742	0.561829	0.15252	0.745514
619	2500004C02Rik	16.6659	-0.811947	-0.269242	-0.277791	-0.335575	0.0641627	0.624725	0.595201	0.878758
620	2510002D24Rik	49.4787	-0.463061	0.13072	-0.192473	-1.81038	0.0532263	0.668532	0.548513	0.016661
621	2510003B16Rik	0.666062	0.039903	0.0506975	-0.0392755	0.057927	NA	NA	NA	NA
622	2510009E07Rik	199.255	0.485788	-0.0380055	-0.344948	-2.87423	0.0018192	0.888848	0.0501754	1.15037e-05
623	2510022D24Rik	83.2133	0.104698	-0.102299	-0.347909	2.40551	0.633175	0.699207	0.188747	3.18641e-12
624	2510039O18Rik	650.881	-0.142909	-0.225579	-0.412634	-1.12215	0.132796	0.00963592	4.03982e-06	0.00018019
625	2600006K01Rik	1.28068	-0.0426794	0.08233	0.138466	0.346877	NA	NA	NA	NA
626	2600014E21Rik	1.32493	0.107489	0.212408	-0.0478015	0.582226	NA	NA	NA	NA
627	2610005L07Rik	1388.76	-0.00728853	0.0485009	0.53443	2.27135	0.971573	0.700218	5.09464e-10	5.15926e-106
628	2610008E11Rik	247.946	-0.208335	0.529147	0.616665	1.41805	0.312382	0.000844116	0.000228983	3.42635e-11
629	2610016A17Rik	0.0370172	0	0.0915392	0	0	NA	NA	NA	NA
630	2610017A05Rik	0.0521644	0.0281625	0	0.0508335	0.263308	NA	NA	NA	NA
631	2610020C07Rik	16.1827	0.962644	0.536163	-0.932844	2.02543	0.0635334	0.341782	0.116563	6.07525e-06
632	2610024D14Rik	0.131534	0	0.0716385	-0.0579841	0.251837	NA	NA	NA	NA
633	2610027F03Rik	1.66241	-0.504853	-0.0201833	-0.403023	0.160557	NA	NA	0.613244	0.622072
634	2610027K06Rik	0.124418	0.0968116	0.00245009	0	0	NA	NA	NA	NA
635	2610028E06Rik	4.38396	-0.199134	-0.555181	-0.55499	0.405638	NA	0.453433	0.571562	0.430719
636	2610028H24Rik	1.5107	0	0	0	0.315593	NA	NA	NA	NA
637	2610029K11Rik	37.6556	-0.37131	0.0716996	-0.0727595	-0.892478	0.20316	0.861026	0.891954	0.182869
638	2610035D17Rik	46.5844	-0.204072	0.165545	0.340328	0.380228	0.410371	0.532867	0.235685	0.64826
639	2610035F20Rik	0	NA	NA	NA	NA	NA	NA	NA	NA
640	2610037D02Rik	0	NA	NA	NA	NA	NA	NA	NA	NA
641	2610042L04Rik	6.19547	0.126036	-0.470711	-0.907497	0.179783	0.918166	0.538275	0.194166	0.940643
642	2610203C22Rik	0.26206	0.0736315	0.0231725	-0.061487	0.189997	NA	NA	NA	NA
643	2610206C17Rik	0.836019	0.256339	0.0462472	-0.0606882	0.202672	NA	NA	NA	NA
644	2610300M13Rik	0	NA	NA	NA	NA	NA	NA	NA	NA
645	2610306M01Rik	23.163	0.0259895	-0.350289	-0.427446	-1.13752	0.973333	0.342567	0.304283	0.217755
646	2610307P16Rik	52.5906	-0.300947	0.295353	0.500591	2.88792	0.160921	0.272173	0.105619	9.89932e-16
647	2610316D01Rik	0.0903517	0.0408182	0	0	0.154275	NA	NA	NA	NA
648	2610318M16Rik	0	NA	NA	NA	NA	NA	NA	NA	NA
649	2610318N02Rik	62.1086	0.343733	1.46895	1.48001	0.705082	0.165146	2.38914e-16	7.34601e-13	0.0722084
650	2610507I01Rik	2.76602	-1.13416	-0.426676	-0.284997	0.102957	NA	NA	0.740836	0.749496
651	2610524H06Rik	0	NA	NA	NA	NA	NA	NA	NA	NA
652	2610528J11Rik	0	NA	NA	NA	NA	NA	NA	NA	NA
653	2700003A03Rik	1.16264	-0.210902	0.0921795	0.298973	0.463183	NA	NA	NA	NA
654	2700012I20Rik	3.32237	-0.0366324	0.158421	0.0889404	0.610551	NA	0.949305	0.98019	0.246457
655	2700038G22Rik	65.0682	0.224381	-0.170172	-0.286112	-0.103199	0.411483	0.523193	0.250962	0.898018
656	2700046A07Rik	0	NA	NA	NA	NA	NA	NA	NA	NA
657	2700049A03Rik	161.145	0.0711202	-0.0743235	-0.833305	-1.18411	0.745082	0.709885	4.08974e-08	0.0111767
658	2700054A10Rik	26.8871	-0.0630247	-0.00827621	-0.978656	-1.46083	0.911221	1	0.00268032	0.0392976
659	2700062C07Rik	126.084	0.0642565	0.110635	0.189765	1.08521	0.766387	0.547998	0.33585	0.000206059
660	2700068H02Rik	0.469881	0.0276841	-0.0213243	0.220421	0.3783	NA	NA	NA	NA
661	2700069I18Rik	5.12031	0.125746	-0.189698	0.351221	-0.0839835	NA	0.815024	0.854797	0.963057
662	2700070H01Rik	0.128049	0.142711	0.0705138	0.0444904	0	NA	NA	NA	NA
663	2700089I24Rik	0	NA	NA	NA	NA	NA	NA	NA	NA
664	2700097O09Rik	190.462	0.179649	0.328172	0.629536	2.68854	0.739409	0.38075	0.0476163	1.9478e-19
665	2700099C18Rik	101.914	-0.0540939	1.01166	0.119712	1.46193	0.888192	6.85945e-07	0.719575	3.17677e-07
666	2810001A02Rik	37.9038	0.0101753	0.20049	-0.142881	-1.33498	1	0.505796	0.729611	0.0279371
667	2810001G20Rik	29.418	-0.288685	-0.328121	-0.637787	-0.0364162	0.460855	0.371799	0.101771	0.860651
668	2810002D19Rik	28.467	-0.401071	-0.107055	0.051445	-0.488848	0.165855	0.779929	0.939124	0.663071
669	2810004N23Rik	409.374	-0.0244205	-0.00875186	0.00463773	-0.113121	0.89988	0.990019	1	0.703383
670	2810013P06Rik	52.6612	-0.286319	0.169029	-0.362428	-1.87926	0.21641	0.458208	0.156178	0.00428586
671	2810021J22Rik	85.6557	-0.250696	-0.214191	-0.118108	0.162257	0.158765	0.245808	0.652832	0.741086
672	2810025M15Rik	125.511	-0.0138147	0.370126	-0.0709587	-1.96907	0.972018	0.023097	0.781039	0.00387991
673	2810029C07Rik	11.8296	-1.45869	-0.375333	-0.0790355	0.0785401	0.000375565	0.487133	0.906934	0.939809
674	2810030D12Rik	0.0370172	0	0.0915392	0	0	NA	NA	NA	NA
675	2810032G03Rik	6.144	0.92029	-0.481584	0.494529	-0.471566	0.141977	0.506466	0.48723	0.69125
676	2810039B14Rik	0.0477267	0	0.0918045	0.055009	0	NA	NA	NA	NA
677	2810047C21Rik1	6.93655	-0.0305178	-0.231205	0	0.52146	0.956077	0.562137	1	0.328039
678	2810048H02Rik	0	NA	NA	NA	NA	NA	NA	NA	NA
679	2810049E08Rik	0.0470986	0	0.0423666	0	0	NA	NA	NA	NA
680	2810403D21Rik	1.49882	-0.073066	-0.239476	-0.456864	0.743271	NA	NA	NA	NA
681	2810404M03Rik	0	NA	NA	NA	NA	NA	NA	NA	NA
682	2810405F15Rik	0	NA	NA	NA	NA	NA	NA	NA	NA
683	2810405F17Rik	2.8142	0.0187624	0.0716461	-0.196402	0.593153	NA	NA	0.859829	0.408955
684	2810407A14Rik	0.382264	-0.00999142	0.0748411	0.0365258	0.230455	NA	NA	NA	NA
685	2810408A11Rik	14.9805	-0.0187851	0.637535	0.519179	0.994325	0.945143	0.134154	0.413131	0.0457645
686	2810408B13Rik	433.807	-0.617875	1.51509	3.13318	6.62247	0.265935	7.51527e-05	3.95786e-20	1.30497e-93
687	2810408I11Rik	54.916	-0.242711	0.159718	-0.559419	-0.963066	0.426008	0.591105	0.0219944	0.206074
688	2810414N06Rik	3.38012	0.0502803	-0.632417	-0.912593	-0.332389	NA	0.396811	0.306418	0.970653
689	2810425M01Rik	0.018254	0	-0.00390654	0	0	NA	NA	NA	NA
690	2810429I04Rik	0	NA	NA	NA	NA	NA	NA	NA	NA
691	2810433D01Rik	4.51724	0.16199	-1.60764	-0.684654	-0.118068	NA	0.039276	0.363434	0.575101
692	2810442N19Rik	3.05802	-1.48616	0.35245	1.35661	1.45787	NA	0.703814	0.0969022	0.0482749
693	2810449D17Rik	15.0014	-0.731464	-0.461332	-0.385121	-0.14839	0.0621952	0.282001	0.468875	0.827727
694	2810454H06Rik	4.51822	-0.842686	0.789233	0.590707	-0.155825	NA	0.310515	0.462477	0.988496
695	2810459M11Rik	0	NA	NA	NA	NA	NA	NA	NA	NA
696	2810471M01Rik	0	NA	NA	NA	NA	NA	NA	NA	NA
697	2900005J15Rik	0	NA	NA	NA	NA	NA	NA	NA	NA
698	2900009J06Rik	4.12062	-0.405917	0.0873964	-0.237884	-0.264837	NA	0.979475	0.796554	0.949395
699	2900024J01Rik	0.0394525	0.038748	-0.00390309	0	0	NA	NA	NA	NA
700	2900026A02Rik	0	NA	NA	NA	NA	NA	NA	NA	NA
701	2900040C04Rik	0	NA	NA	NA	NA	NA	NA	NA	NA
702	2900041M22Rik	0	NA	NA	NA	NA	NA	NA	NA	NA
703	2900052L18Rik	84.2394	0.293369	1.20467	2.57233	3.50211	0.514178	4.05446e-05	7.52514e-20	5.47864e-29
704	2900052N01Rik	0	NA	NA	NA	NA	NA	NA	NA	NA
705	2900057B20Rik	0	NA	NA	NA	NA	NA	NA	NA	NA
706	2900060B14Rik	0.123635	0	0.128927	0	0	NA	NA	NA	NA
707	2900060L22Rik	31.4583	-0.543753	-0.0322074	0.0953732	-0.678033	0.161666	0.986137	0.927445	0.319464
708	2900060N12Rik	0	NA	NA	NA	NA	NA	NA	NA	NA
709	2900076A07Rik	16.6346	-0.550127	-0.933174	-0.525034	-0.307243	0.175501	0.0190359	0.253805	0.918953
710	2900079G21Rik	0	NA	NA	NA	NA	NA	NA	NA	NA
711	2900089D17Rik	15.0113	-0.222614	-0.668223	-0.16438	1.34725	0.770938	0.201474	0.872789	0.0752158
712	2900092C05Rik	0.0148303	0.0338119	0	0	0	NA	NA	NA	NA
713	2900092D14Rik	0	NA	NA	NA	NA	NA	NA	NA	NA
714	2900093K20Rik	13.0164	-0.758168	-0.0476235	-0.817102	-0.266462	0.101037	0.972665	0.132066	0.821849
715	3000002C10Rik	13.2346	-0.422608	-0.582746	0.590372	-0.684778	0.477471	0.198447	0.226951	0.315437
716	3010001F23Rik	2.28331	-0.310979	-0.6691	-0.457042	-0.355643	NA	NA	0.593718	0.964362
717	3010003L21Rik	18.1543	0.308253	0.107571	-0.0500994	0.951244	0.462468	0.883097	0.94701	0.135648
718	3100003L05Rik	0	NA	NA	NA	NA	NA	NA	NA	NA
719	3110004A20Rik	0	NA	NA	NA	NA	NA	NA	NA	NA
720	3110006O06Rik	0.960913	-0.162612	-0.171093	-0.434055	0.753885	NA	NA	NA	NA
721	3110009E18Rik	38.745	-0.132571	-0.617232	0.0505832	0.158495	0.768182	0.0446251	0.994264	0.671265
722	3110009F21Rik	0	NA	NA	NA	NA	NA	NA	NA	NA
723	3110015C05Rik	0.018254	0	-0.00390654	0	0	NA	NA	NA	NA
724	3110021A11Rik	0.888272	0.137888	0.0316925	0.165661	0.519493	NA	NA	NA	NA
725	3110039M20Rik	58.8531	0.412191	-0.285827	0.0564357	-1.877	0.0349017	0.145406	0.840588	0.00354398
726	3110040M04Rik	0.134888	0	0.136332	0.146705	0	NA	NA	NA	NA
727	3110040N11Rik	82.901	-0.32577	-0.0582711	-0.363444	-0.512925	0.0847619	0.83426	0.0839629	0.381809
728	3110045C21Rik	7.45169	-1.32703	0.0871595	1.52197	1.90702	0.118172	0.87291	0.0329156	0.000130252
729	3110053B16Rik	42.513	0.407909	-0.358413	0.0836033	1.12697	0.158008	0.229346	0.866821	0.0478646
730	3110056K07Rik	23.8716	-0.170985	-0.347298	-0.653801	1.48664	0.764447	0.456851	0.181058	0.00176097
731	3110067G11Rik	3.0571	0.208851	0.890419	-0.00578072	1.23006	NA	0.362939	0.965652	0.0694325
732	3110070M22Rik	7.15645	0.123849	-0.0117186	-0.0342765	0.284917	0.842988	0.966945	1	0.617692
733	3110082I17Rik	314.346	-0.157627	0.358356	-0.558604	-0.546245	0.288637	0.00234698	8.07424e-06	0.141179
734	3110082J24Rik	0.966691	0.284059	0.31185	0.29729	0.783848	NA	NA	NA	NA
735	3110083C13Rik	1.48694	0.150754	-0.766294	-0.0854121	-0.097485	NA	NA	NA	NA
736	3110099E03Rik	0.317133	0.0241269	-0.00667118	0.0912182	0.155473	NA	NA	NA	NA
737	3200001D21Rik	0	NA	NA	NA	NA	NA	NA	NA	NA
738	3222401L13Rik	1.84276	0.0936955	-0.630423	-0.111058	0.390534	NA	NA	0.935421	0.48812
739	3300002A11Rik	0	NA	NA	NA	NA	NA	NA	NA	NA
740	3300002I08Rik	195.331	-0.0601545	0.0232757	0.14021	-1.57125	0.766048	0.929869	0.436298	0.000836675
741	3300002P09Rik	34.4548	-0.102389	0.146187	0.435334	-1.04784	0.789347	0.68684	0.148582	0.0600201
742	3300002P13Rik	0	NA	NA	NA	NA	NA	NA	NA	NA
743	3300005D01Rik	197.655	-0.610932	0.0464918	-0.442931	-1.07679	9.78181e-08	0.811802	0.00363708	0.039113
744	3425401B19Rik	0.687265	-0.0258271	-0.0695602	0.281893	0.29091	NA	NA	NA	NA
745	3632454L22Rik	0	NA	NA	NA	NA	NA	NA	NA	NA
746	3830403N18Rik	27.3948	-0.33141	0.0606442	-0.137615	-1.0107	0.436115	0.942686	0.814656	0.092724
747	3830408C21Rik	13.8965	-0.5242	0.234215	0.894002	1.61155	0.476489	0.794437	0.148354	0.00369589
748	3830432H09Rik	0.62414	-0.0858067	-0.0972851	0.0257731	0.294728	NA	NA	NA	NA
749	3930402G23Rik	0.731256	0.144092	0.218413	0.0236815	0.250528	NA	NA	NA	NA
750	4122401K19Rik	0.532957	0.0541515	-0.0193618	-0.0931961	0.172443	NA	NA	NA	NA
751	4631405J19Rik	0	NA	NA	NA	NA	NA	NA	NA	NA
752	4632404H12Rik	67.2293	-0.214895	0.139181	0.328394	2.14859	0.633617	0.738541	0.369723	2.01984e-08
753	4632415L05Rik	222.43	-0.0994698	-0.341401	-0.728182	-2.17563	0.65155	0.0335898	1.27742e-05	0.000106514
754	4632427E13Rik	11.5503	0.164245	0.552738	1.07981	2.03968	0.811015	0.344711	0.0940435	0.000355171
755	4632428C04Rik	0.0544019	0.119931	0	0	0	NA	NA	NA	NA
756	4732414G09Rik	0.0970995	0.123493	-0.0079461	0	0.261722	NA	NA	NA	NA
757	4732416N19Rik	0.359127	0.0777347	0.0616924	0.0443338	0.205784	NA	NA	NA	NA
758	4732419C18Rik	0.190086	-0.00843711	0.0223382	0	0.12861	NA	NA	NA	NA
759	4732440D04Rik	17.1472	-0.310529	-0.509874	-0.149842	-0.826535	0.544257	0.240891	0.821811	0.211882
760	4732465J04Rik	0.059993	-0.0582744	0	0	0.220266	NA	NA	NA	NA
761	4732471J01Rik	4.15436	-0.0856466	-0.0766217	-1.15294	-0.331754	NA	0.921783	0.173389	0.912889
762	4732490B19Rik	0.217975	0.0348354	-0.079009	0.133229	0	NA	NA	NA	NA
763	4732491K20Rik	6.89631	-0.454067	-0.902436	-0.0273324	-0.594533	0.54492	0.129528	0.964291	0.572887
764	4732496C06Rik	5.19362	-0.197771	-0.546108	0.429437	0.0932422	NA	0.475726	0.56488	0.904005
765	4831407H17Rik	0	NA	NA	NA	NA	NA	NA	NA	NA
766	4831440D22Rik	0	NA	NA	NA	NA	NA	NA	NA	NA
767	4831440E17Rik	4.01077	-0.714194	-0.534141	-0.397904	0.623778	NA	0.575385	0.691924	0.301988
768	4833407H14Rik	0	NA	NA	NA	NA	NA	NA	NA	NA
769	4833411C07Rik	0	NA	NA	NA	NA	NA	NA	NA	NA
770	4833412C05Rik	0	NA	NA	NA	NA	NA	NA	NA	NA
771	4833413N01Rik	0	NA	NA	NA	NA	NA	NA	NA	NA
772	4833415N18Rik	1.57063	-0.149647	0.731303	0.123495	0.79136	NA	NA	0.863795	0.254072
773	4833417C18Rik	5.40466	0.0418288	-0.432339	0.386364	-0.195204	NA	0.561954	0.677533	0.927507
774	4833418N02Rik	13.1761	-0.0994942	0.313228	0.134141	0.21912	0.902591	0.723257	0.898143	0.63359
775	4833419F23Rik	6.93479	-0.533438	0.0813965	0.0202722	0.140297	0.46022	0.941295	1	0.996793
776	4833420G17Rik	510.949	-0.144119	0.157944	0.801995	2.50726	0.281266	0.202244	1.66807e-13	1.65825e-72
777	4833422C13Rik	0.210029	-0.0495415	0.0403637	0.0274915	0	NA	NA	NA	NA
778	4833422M21Rik	0	NA	NA	NA	NA	NA	NA	NA	NA
779	4833427F10Rik	0.0370172	0	0.0915392	0	0	NA	NA	NA	NA
780	4833428L15Rik	0	NA	NA	NA	NA	NA	NA	NA	NA
781	4833438C02Rik	90.2242	-0.173573	-0.44425	-0.156709	-1.28339	0.416514	0.0166992	0.552876	0.0688121
782	4833439F03Rik	0	NA	NA	NA	NA	NA	NA	NA	NA
783	4833439L19Rik	1005.88	-0.0823225	-0.100267	0.149558	-0.421647	0.298778	0.174629	0.047777	0.028568
784	4833447I15Rik	0.76998	0.000950275	0.00524833	0.0954005	0.323787	NA	NA	NA	NA
785	4921504A21Rik	30.8518	-0.0898963	0.286891	0.911694	2.99174	0.922576	0.561787	0.0830296	9.87167e-10
786	4921504E06Rik	0.0296606	0.0711562	0	0	0	NA	NA	NA	NA
787	4921507G05Rik	0.122058	-0.0711559	0.125994	0	0.260778	NA	NA	NA	NA
788	4921508D12Rik	0	NA	NA	NA	NA	NA	NA	NA	NA
789	4921509C19Rik	0.0811492	0	0.139262	0	0	NA	NA	NA	NA
790	4921509O07Rik	0.0791919	0	0	0.102442	0	NA	NA	NA	NA
791	4921511C10Rik	0	NA	NA	NA	NA	NA	NA	NA	NA
792	4921511C20Rik	1.10719	0	0	0	0.362385	NA	NA	NA	NA
793	4921511I17Rik	0	NA	NA	NA	NA	NA	NA	NA	NA
794	4921513H07Rik	0.0713568	-0.0581166	0	0	0	NA	NA	NA	NA
795	4921513I03Rik	0.0465577	0	0.0911425	0.0551587	0	NA	NA	NA	NA
796	4921515E04Rik	0	NA	NA	NA	NA	NA	NA	NA	NA
797	4921515G04Rik	2.16499	0.0619151	0.934599	-0.207426	0.707498	NA	NA	0.823409	0.181458
798	4921517D16Rik	1.47732	0	0	0.144681	0.366513	NA	NA	NA	NA
799	4921517D22Rik	0	NA	NA	NA	NA	NA	NA	NA	NA
800	4921518K17Rik	0	NA	NA	NA	NA	NA	NA	NA	NA
801	4921522P10Rik	0.130067	-0.0635743	0.0716288	0	0.253486	NA	NA	NA	NA
802	4921524J17Rik	109.975	0.223768	0.000316347	0.147543	-0.345602	0.183102	1	0.480811	0.446535
803	4921524L21Rik	0	NA	NA	NA	NA	NA	NA	NA	NA
804	4921525D07Rik	0	NA	NA	NA	NA	NA	NA	NA	NA
805	4921525O09Rik	0.0179728	0	0	0	0.266167	NA	NA	NA	NA
806	4921528I07Rik	0.0211981	0.0383031	0	0	0	NA	NA	NA	NA
807	4921529L05Rik	0	NA	NA	NA	NA	NA	NA	NA	NA
808	4921531C22Rik	20.4537	-0.177367	0.162355	0.75376	0.369569	0.657492	0.717988	0.0468692	0.518502
809	4921531P14Rik	0	NA	NA	NA	NA	NA	NA	NA	NA
810	4921533I20Rik	0	NA	NA	NA	NA	NA	NA	NA	NA
811	4921534H16Rik	0	NA	NA	NA	NA	NA	NA	NA	NA
812	4921536K21Rik	4.89751	-0.0387974	0.0836466	0.901973	1.18079	NA	0.985937	0.291753	0.132211
813	4921539E11Rik	0	NA	NA	NA	NA	NA	NA	NA	NA
814	4922502B01Rik	0	NA	NA	NA	NA	NA	NA	NA	NA
815	4922502H24Rik	0	NA	NA	NA	NA	NA	NA	NA	NA
816	4922502N22Rik	0	NA	NA	NA	NA	NA	NA	NA	NA
817	4930401C15Rik	0	NA	NA	NA	NA	NA	NA	NA	NA
818	4930401G09Rik	0	NA	NA	NA	NA	NA	NA	NA	NA
819	4930401O10Rik	0	NA	NA	NA	NA	NA	NA	NA	NA
820	4930401O12Rik	0	NA	NA	NA	NA	NA	NA	NA	NA
821	4930402D18Rik	0	NA	NA	NA	NA	NA	NA	NA	NA
822	4930402F06Rik	0.0865627	0	0	0.150791	0	NA	NA	NA	NA
823	4930402F11Rik	0	NA	NA	NA	NA	NA	NA	NA	NA
824	4930402K13Rik	0	NA	NA	NA	NA	NA	NA	NA	NA
825	4930403D09Rik	0	NA	NA	NA	NA	NA	NA	NA	NA
826	4930404A05Rik	0	NA	NA	NA	NA	NA	NA	NA	NA
827	4930404H11Rik	0	NA	NA	NA	NA	NA	NA	NA	NA
828	4930404H24Rik	0	NA	NA	NA	NA	NA	NA	NA	NA
829	4930404I05Rik	0.211033	0	0.0797478	0.231975	0	NA	NA	NA	NA
830	4930404I20Rik	0	NA	NA	NA	NA	NA	NA	NA	NA
831	4930404K13Rik	0	NA	NA	NA	NA	NA	NA	NA	NA
832	4930405A10Rik	0	NA	NA	NA	NA	NA	NA	NA	NA
833	4930405A21Rik	0.540244	-0.0456223	0.0274305	-0.0457863	0.0765381	NA	NA	NA	NA
834	4930405D01Rik	0	NA	NA	NA	NA	NA	NA	NA	NA
835	4930405D11Rik	0	NA	NA	NA	NA	NA	NA	NA	NA
836	4930405H06Rik	0	NA	NA	NA	NA	NA	NA	NA	NA
837	4930405J17Rik	0	NA	NA	NA	NA	NA	NA	NA	NA
838	4930405L22Rik	0	NA	NA	NA	NA	NA	NA	NA	NA
839	4930405O22Rik	1.05026	0	-0.0549839	0	0.351741	NA	NA	NA	NA
840	4930406D18Rik	0	NA	NA	NA	NA	NA	NA	NA	NA
841	4930407G08Rik	0	NA	NA	NA	NA	NA	NA	NA	NA
842	4930407I02Rik	0.0607471	0	0	0.150791	0	NA	NA	NA	NA
843	4930407I10Rik	0	NA	NA	NA	NA	NA	NA	NA	NA
844	4930407I19Rik	0	NA	NA	NA	NA	NA	NA	NA	NA
845	4930412B13Rik	0	NA	NA	NA	NA	NA	NA	NA	NA
846	4930412C18Rik	0	NA	NA	NA	NA	NA	NA	NA	NA
847	4930412E21Rik	2.21438	0	0	0	0.408126	NA	NA	1	0.266179
848	4930412F09Rik	0	NA	NA	NA	NA	NA	NA	NA	NA
849	4930412M03Rik	0.710549	-0.0122189	0.232128	0.178968	0.484357	NA	NA	NA	NA
850	4930413E15Rik	0	NA	NA	NA	NA	NA	NA	NA	NA
851	4930413E20Rik	0	NA	NA	NA	NA	NA	NA	NA	NA
852	4930413F20Rik	0	NA	NA	NA	NA	NA	NA	NA	NA
853	4930413G21Rik	1.99917	-0.0134573	-0.38234	-0.0026229	0.504406	NA	NA	1	0.435473
854	4930413M19Rik	0	NA	NA	NA	NA	NA	NA	NA	NA
855	4930414F18Rik	0	NA	NA	NA	NA	NA	NA	NA	NA
856	4930414N06Rik	0	NA	NA	NA	NA	NA	NA	NA	NA
857	4930417H01Rik	0.0942147	-0.0547529	0.0344448	0.0480938	0	NA	NA	NA	NA
858	4930417O13Rik	0	NA	NA	NA	NA	NA	NA	NA	NA
859	4930417O22Rik	0	NA	NA	NA	NA	NA	NA	NA	NA
860	4930419G24Rik	0	NA	NA	NA	NA	NA	NA	NA	NA
861	4930420G21Rik	0	NA	NA	NA	NA	NA	NA	NA	NA
862	4930422I22Rik	0	NA	NA	NA	NA	NA	NA	NA	NA
863	4930422M22Rik	0	NA	NA	NA	NA	NA	NA	NA	NA
864	4930423B08Rik	0.019339	0	0	0.0553455	0	NA	NA	NA	NA
865	4930423D24Rik	0.143351	-0.0589167	0	0.193717	0	NA	NA	NA	NA
866	4930423M02Rik	0	NA	NA	NA	NA	NA	NA	NA	NA
867	4930424E08Rik	0	NA	NA	NA	NA	NA	NA	NA	NA
868	4930425K10Rik	0	NA	NA	NA	NA	NA	NA	NA	NA
869	4930425L21Rik	0	NA	NA	NA	NA	NA	NA	NA	NA
870	4930425O10Rik	0	NA	NA	NA	NA	NA	NA	NA	NA
871	4930426D05Rik	0	NA	NA	NA	NA	NA	NA	NA	NA
872	4930426I24Rik	2.67391	0.0307141	-0.159762	0.564132	0.417706	NA	NA	0.573147	0.3665
873	4930426L09Rik	2.36708	-0.593788	-0.714159	-0.318854	0.84184	NA	NA	0.751701	0.267725
874	4930428D20Rik	0	NA	NA	NA	NA	NA	NA	NA	NA
875	4930428E07Rik	0	NA	NA	NA	NA	NA	NA	NA	NA
876	4930428G15Rik	0	NA	NA	NA	NA	NA	NA	NA	NA
877	4930428O21Rik	0	NA	NA	NA	NA	NA	NA	NA	NA
878	4930429B21Rik	9.07482	1.13275	1.24784	0.160786	0.887652	0.0733306	0.0402257	0.965438	0.181204
879	4930429C20Rik	0	NA	NA	NA	NA	NA	NA	NA	NA
880	4930429D17Rik	0.0939588	0.0787729	-0.0794917	0	0	NA	NA	NA	NA
881	4930429F11Rik	0	NA	NA	NA	NA	NA	NA	NA	NA
882	4930429F24Rik	0.100414	0	0	0.150232	0.269039	NA	NA	NA	NA
883	4930429H19Rik	0	NA	NA	NA	NA	NA	NA	NA	NA
884	4930429P21Rik	0	NA	NA	NA	NA	NA	NA	NA	NA
885	4930430E12Rik	0.414832	0.0710399	0.142541	-0.00443915	0.221196	NA	NA	NA	NA
886	4930430F21Rik	0	NA	NA	NA	NA	NA	NA	NA	NA
887	4930430J02Rik	0	NA	NA	NA	NA	NA	NA	NA	NA
888	4930431F10Rik	0	NA	NA	NA	NA	NA	NA	NA	NA
889	4930431F12Rik	0	NA	NA	NA	NA	NA	NA	NA	NA
890	4930431P03Rik	0.460653	0.0426611	0.0361213	-0.0997044	0.185027	NA	NA	NA	NA
891	4930431P19Rik	5.89433	-0.117696	-0.237049	-0.197811	-0.0767974	0.92732	0.797014	0.779039	0.939057
892	4930431P22Rik	0.210347	-0.21336	-0.0177976	0	0	NA	NA	NA	NA
893	4930432E11Rik	9.8775	1.1454	0.882091	1.27861	3.99835	0.152747	0.330946	0.106571	1.04843e-08
894	4930432J09Rik	0	NA	NA	NA	NA	NA	NA	NA	NA
895	4930432L08Rik	0	NA	NA	NA	NA	NA	NA	NA	NA
896	4930432M17Rik	0	NA	NA	NA	NA	NA	NA	NA	NA
897	4930432O09Rik	0	NA	NA	NA	NA	NA	NA	NA	NA
898	4930433B08Rik	0	NA	NA	NA	NA	NA	NA	NA	NA
899	4930433I11Rik	1.56796	0	0	0	0.362385	NA	NA	NA	0.290972
900	4930433N12Rik	0	NA	NA	NA	NA	NA	NA	NA	NA
901	4930434B07Rik	0	NA	NA	NA	NA	NA	NA	NA	NA
902	4930434J06Rik	0	NA	NA	NA	NA	NA	NA	NA	NA
903	4930434J08Rik	49.401	0.367206	1.23277	1.47128	-0.0438288	0.149856	5.17301e-07	2.64989e-07	0.254072
904	4930435F18Rik	0.0444628	-0.00815995	0	0	0	NA	NA	NA	NA
905	4930437M23Rik	1.54486	0	0	0	0.362373	NA	NA	NA	0.290972
906	4930438A08Rik	0.0496941	-0.106652	0	0	0	NA	NA	NA	NA
907	4930438E09Rik	0	NA	NA	NA	NA	NA	NA	NA	NA
908	4930439A04Rik	0.0365112	0	-0.0506844	0	0	NA	NA	NA	NA
909	4930439D14Rik	0.0422276	-0.0574012	0	0.0545881	0	NA	NA	NA	NA
910	4930440C22Rik	0	NA	NA	NA	NA	NA	NA	NA	NA
911	4930440I19Rik	0	NA	NA	NA	NA	NA	NA	NA	NA
912	4930441H08Rik	0	NA	NA	NA	NA	NA	NA	NA	NA
913	4930441J16Rik	0	NA	NA	NA	NA	NA	NA	NA	NA
914	4930442E04Rik	0	NA	NA	NA	NA	NA	NA	NA	NA
915	4930442J19Rik	0	NA	NA	NA	NA	NA	NA	NA	NA
916	4930442L01Rik	0	NA	NA	NA	NA	NA	NA	NA	NA
917	4930443O20Rik	0.0362261	0	-0.00384123	0	0.263549	NA	NA	NA	NA
918	4930444A19Rik	0	NA	NA	NA	NA	NA	NA	NA	NA
919	4930444F02Rik	0	NA	NA	NA	NA	NA	NA	NA	NA
920	4930444M15Rik	0.0424715	-0.0582837	0	0	0.264851	NA	NA	NA	NA
921	4930444P10Rik	0.116899	-0.0939727	0.0518758	0	0.26643	NA	NA	NA	NA
922	4930445E18Rik	0.638119	0.106198	0.159287	0.0127447	0.469725	NA	NA	NA	NA
923	4930445K14Rik	24.4683	-0.0273053	0.742318	1.20537	-0.0474143	0.953493	0.0101036	0.000374717	0.687301
924	4930445N06Rik	0	NA	NA	NA	NA	NA	NA	NA	NA
925	4930445N08Rik	0	NA	NA	NA	NA	NA	NA	NA	NA
926	4930445N18Rik	0.0291539	0	0.0915392	0	0	NA	NA	NA	NA
927	4930447A16Rik	0	NA	NA	NA	NA	NA	NA	NA	NA
928	4930447C04Rik	0	NA	NA	NA	NA	NA	NA	NA	NA
929	4930447F24Rik	389.729	-0.359792	-0.408503	-0.180644	-0.605139	0.00152752	0.000246333	0.20805	0.0576759
930	4930447J18Rik	0	NA	NA	NA	NA	NA	NA	NA	NA
931	4930447K03Rik	1.4818	0	-0.00557242	0	0.358738	NA	NA	NA	NA
932	4930447M23Rik	0	NA	NA	NA	NA	NA	NA	NA	NA
933	4930447N08Rik	0	NA	NA	NA	NA	NA	NA	NA	NA
934	4930448C13Rik	0	NA	NA	NA	NA	NA	NA	NA	NA
935	4930448E22Rik	0	NA	NA	NA	NA	NA	NA	NA	NA
936	4930448F12Rik	0	NA	NA	NA	NA	NA	NA	NA	NA
937	4930448H16Rik	0	NA	NA	NA	NA	NA	NA	NA	NA
938	4930448I06Rik	0	NA	NA	NA	NA	NA	NA	NA	NA
939	4930448I18Rik	0	NA	NA	NA	NA	NA	NA	NA	NA
940	4930448K20Rik	0.0607471	0	0	0.150791	0	NA	NA	NA	NA
941	4930449C09Rik	2.21438	0	0	0	0.408126	NA	NA	1	0.266179
942	4930449E01Rik	0	NA	NA	NA	NA	NA	NA	NA	NA
943	4930449E18Rik	0.0209448	0	-0.00390654	0	0	NA	NA	NA	NA
944	4930449I24Rik	0	NA	NA	NA	NA	NA	NA	NA	NA
945	4930451E10Rik	0	NA	NA	NA	NA	NA	NA	NA	NA
946	4930451I11Rik	0	NA	NA	NA	NA	NA	NA	NA	NA
947	4930452A19Rik	0	NA	NA	NA	NA	NA	NA	NA	NA
948	4930452G13Rik	0	NA	NA	NA	NA	NA	NA	NA	NA
949	4930452N14Rik	0	NA	NA	NA	NA	NA	NA	NA	NA
950	4930453H23Rik	0	NA	NA	NA	NA	NA	NA	NA	NA
951	4930453L07Rik	0	NA	NA	NA	NA	NA	NA	NA	NA
952	4930453N24Rik	378.44	0.0187532	0.100796	-0.125042	-0.0231364	0.913999	0.409119	0.332523	0.965519
953	4930455B14Rik	0	NA	NA	NA	NA	NA	NA	NA	NA
954	4930455C13Rik	1.56147	0.0249703	0	0.122986	0.293894	NA	NA	NA	0.366033
955	4930455D15Rik	0	NA	NA	NA	NA	NA	NA	NA	NA
956	4930455F16Rik	1.56796	0	0	0	0.362385	NA	NA	NA	0.290972
957	4930455G09Rik	0	NA	NA	NA	NA	NA	NA	NA	NA
958	4930455H04Rik	0	NA	NA	NA	NA	NA	NA	NA	NA
959	4930455J16Rik	0	NA	NA	NA	NA	NA	NA	NA	NA
960	4930456A14Rik	0	NA	NA	NA	NA	NA	NA	NA	NA
961	4930456L15Rik	0.017594	0	0	0	0.266167	NA	NA	NA	NA
962	4930458A03Rik	0	NA	NA	NA	NA	NA	NA	NA	NA
963	4930458D05Rik	3.82419	0.447039	0.36038	0.0446066	0.313086	NA	0.752016	0.999588	0.698668
964	4930459C07Rik	2.17032	-0.0209865	-0.0199416	0.782526	1.78266	NA	NA	0.367633	0.00725891
965	4930459L07Rik	0	NA	NA	NA	NA	NA	NA	NA	NA
966	4930461C15Rik	1.54397	-0.0413007	0.155951	0.285154	0.352631	NA	NA	NA	0.251896
967	4930461G14Rik	0.145264	-0.179673	0	0	0.21986	NA	NA	NA	NA
968	4930463O16Rik	0	NA	NA	NA	NA	NA	NA	NA	NA
969	4930465K10Rik	0.194676	0.0316833	0.0944243	0.036004	0.198531	NA	NA	NA	NA
970	4930465M20Rik	0	NA	NA	NA	NA	NA	NA	NA	NA
971	4930467D21Rik	0	NA	NA	NA	NA	NA	NA	NA	NA
972	4930467J12Rik	0	NA	NA	NA	NA	NA	NA	NA	NA
973	4930467K11Rik	1.65026	0	0.127855	0.137046	0.342338	NA	NA	0.751396	0.291834
974	4930469K13Rik	0	NA	NA	NA	NA	NA	NA	NA	NA
975	4930470B04Rik	0	NA	NA	NA	NA	NA	NA	NA	NA
976	4930470G03Rik	0.121827	0	0	0.147535	0.21719	NA	NA	NA	NA
977	4930470H14Rik	0	NA	NA	NA	NA	NA	NA	NA	NA
978	4930470O06Rik	0	NA	NA	NA	NA	NA	NA	NA	NA
979	4930470P17Rik	0	NA	NA	NA	NA	NA	NA	NA	NA
980	4930471C04Rik	0.19819	-0.152721	0.106584	0.0360252	0	NA	NA	NA	NA
981	4930471E19Rik	7.00644	-0.90367	-0.203143	-0.589854	1.53687	0.312264	0.788128	0.504159	0.0335483
982	4930471G03Rik	0	NA	NA	NA	NA	NA	NA	NA	NA
983	4930471G24Rik	0	NA	NA	NA	NA	NA	NA	NA	NA
984	4930471L23Rik	0	NA	NA	NA	NA	NA	NA	NA	NA
985	4930471M09Rik	0.0593538	0	-0.0571898	0.0549941	0	NA	NA	NA	NA
986	4930473A02Rik	0.038678	0	0	0.00586821	0	NA	NA	NA	NA
987	4930473H19Rik	0	NA	NA	NA	NA	NA	NA	NA	NA
988	4930473O22Rik	0	NA	NA	NA	NA	NA	NA	NA	NA
989	4930474G06Rik	0	NA	NA	NA	NA	NA	NA	NA	NA
990	4930474H20Rik	0	NA	NA	NA	NA	NA	NA	NA	NA
991	4930474M22Rik	0.105856	0	-0.00451979	0.150178	0	NA	NA	NA	NA
992	4930474N05Rik	0	NA	NA	NA	NA	NA	NA	NA	NA
993	4930474N09Rik	0.0148303	0.0338119	0	0	0	NA	NA	NA	NA
994	4930477N07Rik	0	NA	NA	NA	NA	NA	NA	NA	NA
995	4930478L05Rik	0	NA	NA	NA	NA	NA	NA	NA	NA
996	4930478P22Rik	0	NA	NA	NA	NA	NA	NA	NA	NA
997	4930479D17Rik	0.138316	0.0221306	0.0346785	0.0434952	0.254934	NA	NA	NA	NA
998	4930479H17Rik	0.0184509	0	0	0.0553455	0	NA	NA	NA	NA
999	4930480E11Rik	0	NA	NA	NA	NA	NA	NA	NA	NA
1000	4930480G23Rik	3.32157	0	0	0	0.449073	NA	1	1	0.250017
1001	4930480K15Rik	0	NA	NA	NA	NA	NA	NA	NA	NA
1002	4930480K23Rik	1.32553	0.31091	-0.291523	-0.219048	0.0821604	NA	NA	NA	NA
1003	4930480M12Rik	0	NA	NA	NA	NA	NA	NA	NA	NA
1004	4930481A15Rik	0	NA	NA	NA	NA	NA	NA	NA	NA
1005	4930481B07Rik	16.8793	-0.666012	0.178977	0.611982	1.74475	0.376536	0.82414	0.272397	0.000258365
1006	4930482G09Rik	0	NA	NA	NA	NA	NA	NA	NA	NA
1007	4930483J18Rik	0.41753	-0.0102404	0.161845	-0.0397198	0.168986	NA	NA	NA	NA
1008	4930483K19Rik	2.64494	0	0	0.138724	0.349031	NA	NA	0.756027	0.302776
1009	4930483O08Rik	0	NA	NA	NA	NA	NA	NA	NA	NA
1010	4930484H19Rik	0	NA	NA	NA	NA	NA	NA	NA	NA
1011	4930486F22Rik	0	NA	NA	NA	NA	NA	NA	NA	NA
1012	4930486I03Rik	0	NA	NA	NA	NA	NA	NA	NA	NA
1013	4930486L24Rik	8.09405	-0.234235	-1.04185	-1.18966	-0.327827	0.748131	0.04523	0.0457411	0.67238
1014	4930487D11Rik	0	NA	NA	NA	NA	NA	NA	NA	NA
1015	4930487H11Rik	0.0182572	0	-0.00390654	0	0	NA	NA	NA	NA
1016	4930488B22Rik	1.56796	0	0	0	0.362385	NA	NA	NA	0.290972
1017	4930488L21Rik	0	NA	NA	NA	NA	NA	NA	NA	NA
1018	4930488N24Rik	0.034903	-0.0543504	0	0.055003	0	NA	NA	NA	NA
1019	4930500A05Rik	0	NA	NA	NA	NA	NA	NA	NA	NA
1020	4930500F04Rik	0	NA	NA	NA	NA	NA	NA	NA	NA
1021	4930500F10Rik	0.282565	0	0.00285593	-0.0386939	0.234341	NA	NA	NA	NA
1022	4930500G05Rik	0.0360417	0	0	0.00897894	0	NA	NA	NA	NA
1023	4930500H12Rik	0	NA	NA	NA	NA	NA	NA	NA	NA
1024	4930500L23Rik	0.0329236	-0.0969378	0	0	0	NA	NA	NA	NA
1025	4930502A04Rik	0	NA	NA	NA	NA	NA	NA	NA	NA
1026	4930502C15Rik	6.47057	-0.463042	1.99854	2.42819	3.00364	0.522978	0.0174635	0.00450863	1.21818e-05
1027	4930502E09Rik	0.0148303	0.0338119	0	0	0	NA	NA	NA	NA
1028	4930503E14Rik	0.0775988	0	0.139262	0	0	NA	NA	NA	NA
1029	4930503E24Rik	0.260776	-0.111922	-0.0199496	0.0769813	0.21382	NA	NA	NA	NA
1030	4930503F20Rik	0	NA	NA	NA	NA	NA	NA	NA	NA
1031	4930503H13Rik	0	NA	NA	NA	NA	NA	NA	NA	NA
1032	4930503L19Rik	377.376	-0.127218	0.143977	-0.159951	1.46663	0.443753	0.352285	0.31775	9.17574e-15
1033	4930503O07Rik	0	NA	NA	NA	NA	NA	NA	NA	NA
1034	4930504C09Rik	0	NA	NA	NA	NA	NA	NA	NA	NA
1035	4930504D19Rik	0	NA	NA	NA	NA	NA	NA	NA	NA
1036	4930505A04Rik	0.055448	-0.00285275	0	0.0523621	0	NA	NA	NA	NA
1037	4930505G20Rik	0	NA	NA	NA	NA	NA	NA	NA	NA
1038	4930505K13Rik	0	NA	NA	NA	NA	NA	NA	NA	NA
1039	4930505K14Rik	0	NA	NA	NA	NA	NA	NA	NA	NA
1040	4930505M18Rik	0	NA	NA	NA	NA	NA	NA	NA	NA
1041	4930505N22Rik	0.57576	-0.0578513	0.092846	0.242434	0.408247	NA	NA	NA	NA
1042	4930505O20Rik	0	NA	NA	NA	NA	NA	NA	NA	NA
1043	4930506A18Rik	0.0569827	0	-0.00394608	0.00565358	0	NA	NA	NA	NA
1044	4930506C21Rik	0.0785386	0.0804105	-0.0116913	0	0.258698	NA	NA	NA	NA
1045	4930507D05Rik	1.20134	-0.304062	-0.191416	-0.205973	0.370338	NA	NA	NA	NA
1046	4930507D10Rik	0	NA	NA	NA	NA	NA	NA	NA	NA
1047	4930509E16Rik	0.106745	0.0277636	0	-0.0250513	0.218782	NA	NA	NA	NA
1048	4930509G22Rik	2.06569	-0.268104	0.0539487	-0.0714853	0.606642	NA	NA	0.891138	0.418134
1049	4930509J09Rik	0	NA	NA	NA	NA	NA	NA	NA	NA
1050	4930509K18Rik	0	NA	NA	NA	NA	NA	NA	NA	NA
1051	4930511A02Rik	0	NA	NA	NA	NA	NA	NA	NA	NA
1052	4930511A08Rik	0.0154882	0	0	0	0.26877	NA	NA	NA	NA
1053	4930511E03Rik	0.0329236	-0.0969378	0	0	0	NA	NA	NA	NA
1054	4930511M06Rik	0.202617	0	0.00558854	0.0888586	0.191639	NA	NA	NA	NA
1055	4930512B01Rik	0.196977	-0.123587	0.0976597	0	0	NA	NA	NA	NA
1056	4930512H18Rik	0.0405746	0	0.0915392	0	0	NA	NA	NA	NA
1057	4930512J16Rik	0	NA	NA	NA	NA	NA	NA	NA	NA
1058	4930512M02Rik	0	NA	NA	NA	NA	NA	NA	NA	NA
1059	4930513D17Rik	0	NA	NA	NA	NA	NA	NA	NA	NA
1060	4930513L16Rik	0	NA	NA	NA	NA	NA	NA	NA	NA
1061	4930513N10Rik	8.04581	-0.514873	-0.726623	-1.1658	-0.0211763	0.464663	0.23521	0.0821127	0.798665
1062	4930513O06Rik	0.130734	-0.102213	0	0	0.257638	NA	NA	NA	NA
1063	4930515B02Rik	0	NA	NA	NA	NA	NA	NA	NA	NA
1064	4930515G01Rik	0.577528	0.051151	-0.0312457	-0.070914	0.184129	NA	NA	NA	NA
1065	4930515G16Rik	0	NA	NA	NA	NA	NA	NA	NA	NA
1066	4930515L03Rik	0	NA	NA	NA	NA	NA	NA	NA	NA
1067	4930515L19Rik	0	NA	NA	NA	NA	NA	NA	NA	NA
1068	4930517E11Rik	0	NA	NA	NA	NA	NA	NA	NA	NA
1069	4930517G24Rik	0.102653	0	-0.0445685	0.0134573	0.228327	NA	NA	NA	NA
1070	4930517M08Rik	0	NA	NA	NA	NA	NA	NA	NA	NA
1071	4930517O19Rik	2.07023	-0.088114	0.0596343	0.0413851	0.370945	NA	NA	0.936833	0.275136
1072	4930518C04Rik	0	NA	NA	NA	NA	NA	NA	NA	NA
1073	4930518J21Rik	0	NA	NA	NA	NA	NA	NA	NA	NA
1074	4930518P08Rik	0	NA	NA	NA	NA	NA	NA	NA	NA
1075	4930519D14Rik	0	NA	NA	NA	NA	NA	NA	NA	NA
1076	4930519F09Rik	0.539615	-0.0462761	0.0390763	0.143086	0.211684	NA	NA	NA	NA
1077	4930519F16Rik	19.4094	-0.479948	-0.609208	-0.815292	-0.877071	0.288138	0.16067	0.0915023	0.189543
1078	4930519F24Rik	0	NA	NA	NA	NA	NA	NA	NA	NA
1079	4930519G04Rik	0	NA	NA	NA	NA	NA	NA	NA	NA
1080	4930519H02Rik	0	NA	NA	NA	NA	NA	NA	NA	NA
1081	4930519K11Rik	0	NA	NA	NA	NA	NA	NA	NA	NA
1082	4930519L02Rik	0	NA	NA	NA	NA	NA	NA	NA	NA
1083	4930520E11Rik	13.1595	-0.253365	-0.356025	-0.32945	0.908326	0.719581	0.539857	0.620002	0.108923
1084	4930520O04Rik	1.20722	-0.0379715	-0.0283373	-0.105587	-0.0170846	NA	NA	NA	NA
1085	4930520P13Rik	0	NA	NA	NA	NA	NA	NA	NA	NA
1086	4930521E06Rik	0	NA	NA	NA	NA	NA	NA	NA	NA
1087	4930521O11Rik	4.62634	0	0.115832	0	0.425621	NA	0.789188	1	0.215602
1088	4930521O17Rik	0	NA	NA	NA	NA	NA	NA	NA	NA
1089	4930522H14Rik	0.0896947	0	0	0.150791	0	NA	NA	NA	NA
1090	4930522L14Rik	97.1091	0.112792	-0.561782	-0.489238	-1.03768	0.806753	0.0791134	0.13565	0.0677825
1091	4930522O17Rik	0.0394166	0.0384242	-0.00422196	0	0	NA	NA	NA	NA
1092	4930522P08Rik	0.347684	-0.0518529	-0.0211383	0.0650879	0.124438	NA	NA	NA	NA
1093	4930523C07Rik	275.287	-0.861304	-0.506718	-0.683531	-0.308877	3.07121e-08	0.00191495	7.52534e-05	0.409587
1094	4930523O13Rik	0	NA	NA	NA	NA	NA	NA	NA	NA
1095	4930524B15Rik	0.0874934	0.0319362	-0.0696718	0	0.265626	NA	NA	NA	NA
1096	4930524B17Rik	0	NA	NA	NA	NA	NA	NA	NA	NA
1097	4930524C18Rik	0	NA	NA	NA	NA	NA	NA	NA	NA
1098	4930524J08Rik	13.4633	0.135157	-0.0411641	0.0383104	-0.256314	0.779414	0.978665	1	0.533006
1099	4930524O05Rik	0	NA	NA	NA	NA	NA	NA	NA	NA
1100	4930524O08Rik	0	NA	NA	NA	NA	NA	NA	NA	NA
1101	4930525C09Rik	0	NA	NA	NA	NA	NA	NA	NA	NA
1102	4930525D18Rik	0.280367	0.00555258	-0.0509661	0.103808	0.214087	NA	NA	NA	NA
1103	4930525G20Rik	0	NA	NA	NA	NA	NA	NA	NA	NA
1104	4930526F13Rik	0	NA	NA	NA	NA	NA	NA	NA	NA
1105	4930526H09Rik	0	NA	NA	NA	NA	NA	NA	NA	NA
1106	4930526I15Rik	12.9388	0.163245	-0.200225	0.166712	0.117738	0.786936	0.759933	0.84931	0.938566
1107	4930526L06Rik	0.0196974	0.0383026	0	0	0	NA	NA	NA	NA
1108	4930527A07Rik	0	NA	NA	NA	NA	NA	NA	NA	NA
1109	4930527F14Rik	0	NA	NA	NA	NA	NA	NA	NA	NA
1110	4930527G23Rik	0	NA	NA	NA	NA	NA	NA	NA	NA
1111	4930527J03Rik	0	NA	NA	NA	NA	NA	NA	NA	NA
1112	4930528A17Rik	1.94008	-0.518766	-0.166253	-0.00244376	0.482461	NA	NA	1	0.435343
1113	4930528D03Rik	0	NA	NA	NA	NA	NA	NA	NA	NA
1114	4930528G23Rik	0	NA	NA	NA	NA	NA	NA	NA	NA
1115	4930528H21Rik	0	NA	NA	NA	NA	NA	NA	NA	NA
1116	4930528P14Rik	0	NA	NA	NA	NA	NA	NA	NA	NA
1117	4930529C04Rik	0.390198	-0.14675	0	0.0626066	0.137015	NA	NA	NA	NA
1118	4930529I22Rik	0	NA	NA	NA	NA	NA	NA	NA	NA
1119	4930529K09Rik	0	NA	NA	NA	NA	NA	NA	NA	NA
1120	4930529L06Rik	0	NA	NA	NA	NA	NA	NA	NA	NA
1121	4930529N20Rik	0	NA	NA	NA	NA	NA	NA	NA	NA
1122	4930532I03Rik	0	NA	NA	NA	NA	NA	NA	NA	NA
1123	4930532M18Rik	0	NA	NA	NA	NA	NA	NA	NA	NA
1124	4930533B01Rik	0.0865627	0	0	0.150791	0	NA	NA	NA	NA
1125	4930533I22Rik	0.172522	0	0	0.132849	0	NA	NA	NA	NA
1126	4930533K18Rik	0.130171	0.0806274	0.0846843	0	0	NA	NA	NA	NA
1127	4930533N22Rik	0	NA	NA	NA	NA	NA	NA	NA	NA
1128	4930533P14Rik	0	NA	NA	NA	NA	NA	NA	NA	NA
1129	4930534D22Rik	0.375129	-0.0389955	-0.0811077	0.096363	0.178335	NA	NA	NA	NA
1130	4930534H03Rik	0	NA	NA	NA	NA	NA	NA	NA	NA
1131	4930535L15Rik	0	NA	NA	NA	NA	NA	NA	NA	NA
1132	4930535O05Rik	0	NA	NA	NA	NA	NA	NA	NA	NA
1133	4930538E20Rik	0	NA	NA	NA	NA	NA	NA	NA	NA
1134	4930538L07Rik	0	NA	NA	NA	NA	NA	NA	NA	NA
1135	4930539C22Rik	0	NA	NA	NA	NA	NA	NA	NA	NA
1136	4930539J05Rik	0.89167	-0.150653	0.0712787	-0.166668	0.959168	NA	NA	NA	NA
1137	4930539M17Rik	0	NA	NA	NA	NA	NA	NA	NA	NA
1138	4930539N22Rik	0	NA	NA	NA	NA	NA	NA	NA	NA
1139	4930540E01Rik	0	NA	NA	NA	NA	NA	NA	NA	NA
1140	4930540M03Rik	0	NA	NA	NA	NA	NA	NA	NA	NA
1141	4930541O19Rik	0	NA	NA	NA	NA	NA	NA	NA	NA
1142	4930542C21Rik	0	NA	NA	NA	NA	NA	NA	NA	NA
1143	4930542D17Rik	0	NA	NA	NA	NA	NA	NA	NA	NA
1144	4930542M03Rik	0.0196974	0.0383026	0	0	0	NA	NA	NA	NA
1145	4930542N06Rik	0	NA	NA	NA	NA	NA	NA	NA	NA
1146	4930543D07Rik	0.0196974	0.0383026	0	0	0	NA	NA	NA	NA
1147	4930543E12Rik	0	NA	NA	NA	NA	NA	NA	NA	NA
1148	4930543I03Rik	0	NA	NA	NA	NA	NA	NA	NA	NA
1149	4930543I11Rik	0	NA	NA	NA	NA	NA	NA	NA	NA
1150	4930543N07Rik	0	NA	NA	NA	NA	NA	NA	NA	NA
1151	4930544D05Rik	0	NA	NA	NA	NA	NA	NA	NA	NA
1152	4930544F09Rik	1.56796	0	0	0	0.362385	NA	NA	NA	0.290972
1153	4930544G11Rik	1.10719	0	0	0	0.362385	NA	NA	NA	NA
1154	4930544M13Rik	0	NA	NA	NA	NA	NA	NA	NA	NA
1155	4930545E07Rik	0.0405746	0	0.0915392	0	0	NA	NA	NA	NA
1156	4930545H06Rik	0	NA	NA	NA	NA	NA	NA	NA	NA
1157	4930545L08Rik	0	NA	NA	NA	NA	NA	NA	NA	NA
1158	4930545L23Rik	0	NA	NA	NA	NA	NA	NA	NA	NA
1159	4930546C10Rik	0	NA	NA	NA	NA	NA	NA	NA	NA
1160	4930546K05Rik	0.0977019	0	0.0916023	0.150728	0	NA	NA	NA	NA
1161	4930547E08Rik	0	NA	NA	NA	NA	NA	NA	NA	NA
1162	4930547E14Rik	0	NA	NA	NA	NA	NA	NA	NA	NA
1163	4930547H16Rik	0	NA	NA	NA	NA	NA	NA	NA	NA
1164	4930548G05Rik	0	NA	NA	NA	NA	NA	NA	NA	NA
1165	4930548G14Rik	0	NA	NA	NA	NA	NA	NA	NA	NA
1166	4930548J01Rik	0	NA	NA	NA	NA	NA	NA	NA	NA
1167	4930548K13Rik	0	NA	NA	NA	NA	NA	NA	NA	NA
1168	4930549C15Rik	0	NA	NA	NA	NA	NA	NA	NA	NA
1169	4930549G23Rik	0	NA	NA	NA	NA	NA	NA	NA	NA
1170	4930549P19Rik	0	NA	NA	NA	NA	NA	NA	NA	NA
1171	4930550C14Rik	1.28477	-0.100491	-0.198534	0.423992	0.35185	NA	NA	NA	NA
1172	4930550C17Rik	0	NA	NA	NA	NA	NA	NA	NA	NA
1173	4930551E15Rik	0	NA	NA	NA	NA	NA	NA	NA	NA
1174	4930552N02Rik	0	NA	NA	NA	NA	NA	NA	NA	NA
1175	4930552P06Rik	0	NA	NA	NA	NA	NA	NA	NA	NA
1176	4930552P12Rik	0	NA	NA	NA	NA	NA	NA	NA	NA
1177	4930553C11Rik	0	NA	NA	NA	NA	NA	NA	NA	NA
1178	4930553E22Rik	0	NA	NA	NA	NA	NA	NA	NA	NA
1179	4930553J12Rik	0	NA	NA	NA	NA	NA	NA	NA	NA
1180	4930553P18Rik	0.0955253	0	0	0.147612	0.218602	NA	NA	NA	NA
1181	4930554C24Rik	0	NA	NA	NA	NA	NA	NA	NA	NA
1182	4930554G24Rik	0	NA	NA	NA	NA	NA	NA	NA	NA
1183	4930554H23Rik	0	NA	NA	NA	NA	NA	NA	NA	NA
1184	4930554I06Rik	0	NA	NA	NA	NA	NA	NA	NA	NA
1185	4930554P06Rik	0	NA	NA	NA	NA	NA	NA	NA	NA
1186	4930555A03Rik	0.0607471	0	0	0.150791	0	NA	NA	NA	NA
1187	4930555B11Rik	0	NA	NA	NA	NA	NA	NA	NA	NA
1188	4930555B12Rik	0	NA	NA	NA	NA	NA	NA	NA	NA
1189	4930555F03Rik	1.51139	0	0	0.152914	0.358255	NA	NA	NA	NA
1190	4930555G01Rik	0.915248	0.0709479	-0.0616162	0.47411	0.408382	NA	NA	NA	NA
1191	4930555G07Rik	1.54486	0	0	0	0.362373	NA	NA	NA	0.290972
1192	4930555G21Rik	0	NA	NA	NA	NA	NA	NA	NA	NA
1193	4930555K05Rik	0	NA	NA	NA	NA	NA	NA	NA	NA
1194	4930555K19Rik	0.220861	-0.0242436	-0.0273791	0.0330283	0.148196	NA	NA	NA	NA
1195	4930555M17Rik	0	NA	NA	NA	NA	NA	NA	NA	NA
1196	4930556A17Rik	0.0249083	-0.0581788	0	0	0	NA	NA	NA	NA
1197	4930556C24Rik	1.10719	0	0	0	0.362385	NA	NA	NA	NA
1198	4930556G01Rik	0	NA	NA	NA	NA	NA	NA	NA	NA
1199	4930556I23Rik	0	NA	NA	NA	NA	NA	NA	NA	NA
1200	4930556J02Rik	0	NA	NA	NA	NA	NA	NA	NA	NA
1201	4930556L07Rik	0	NA	NA	NA	NA	NA	NA	NA	NA
1202	4930556M19Rik	27.0231	0.116891	-0.678686	0.146799	0.781702	0.798343	0.0174635	0.751947	0.111365
1203	4930556N09Rik	0	NA	NA	NA	NA	NA	NA	NA	NA
1204	4930556N13Rik	0	NA	NA	NA	NA	NA	NA	NA	NA
1205	4930557B15Rik	1.54486	0	0	0	0.362373	NA	NA	NA	0.290972
1206	4930557F08Rik	0	NA	NA	NA	NA	NA	NA	NA	NA
1207	4930557F10Rik	1.54486	0	0	0	0.362373	NA	NA	NA	0.290972
1208	4930557J02Rik	0	NA	NA	NA	NA	NA	NA	NA	NA
1209	4930557K07Rik	0	NA	NA	NA	NA	NA	NA	NA	NA
1210	4930558F17Rik	0	NA	NA	NA	NA	NA	NA	NA	NA
1211	4930558G05Rik	0	NA	NA	NA	NA	NA	NA	NA	NA
1212	4930558J18Rik	5.98424	-0.468532	0.126792	-1.05738	-0.971291	0.583039	0.898254	0.130399	0.461625
1213	4930558K02Rik	0.0211981	0.0383031	0	0	0	NA	NA	NA	NA
1214	4930559C10Rik	0	NA	NA	NA	NA	NA	NA	NA	NA
1215	4930562C15Rik	2.96487	-0.307294	-0.108627	-0.124376	1.74254	NA	0.954642	0.962127	0.0183663
1216	4930562F07Rik	0.179294	-0.0406933	-0.0219378	0.0378112	0.105466	NA	NA	NA	NA
1217	4930562F17Rik	0	NA	NA	NA	NA	NA	NA	NA	NA
1218	4930563E18Rik	0.121517	0	0.169241	0.0124798	0	NA	NA	NA	NA
1219	4930563E22Rik	10.9967	-0.889967	-0.684788	-0.332305	1.14252	0.208781	0.349255	0.619458	0.0542634
1220	4930563F08Rik	0	NA	NA	NA	NA	NA	NA	NA	NA
1221	4930563H07Rik	0	NA	NA	NA	NA	NA	NA	NA	NA
1222	4930563I02Rik	0	NA	NA	NA	NA	NA	NA	NA	NA
1223	4930563J15Rik	0	NA	NA	NA	NA	NA	NA	NA	NA
1224	4930563M20Rik	0	NA	NA	NA	NA	NA	NA	NA	NA
1225	4930563M21Rik	0	NA	NA	NA	NA	NA	NA	NA	NA
1226	4930564C03Rik	0.0211981	0.0383031	0	0	0	NA	NA	NA	NA
1227	4930564D02Rik	0	NA	NA	NA	NA	NA	NA	NA	NA
1228	4930565D16Rik	0	NA	NA	NA	NA	NA	NA	NA	NA
1229	4930565N06Rik	0.0179728	0	0	0	0.266167	NA	NA	NA	NA
1230	4930566D17Rik	0	NA	NA	NA	NA	NA	NA	NA	NA
1231	4930567H12Rik	0	NA	NA	NA	NA	NA	NA	NA	NA
1232	4930567H17Rik	0	NA	NA	NA	NA	NA	NA	NA	NA
1233	4930567J20Rik	0	NA	NA	NA	NA	NA	NA	NA	NA
1234	4930567K12Rik	0	NA	NA	NA	NA	NA	NA	NA	NA
1235	4930567K20Rik	0	NA	NA	NA	NA	NA	NA	NA	NA
1236	4930568A12Rik	0	NA	NA	NA	NA	NA	NA	NA	NA
1237	4930568A13Rik	0	NA	NA	NA	NA	NA	NA	NA	NA
1238	4930568D16Rik	0	NA	NA	NA	NA	NA	NA	NA	NA
1239	4930568E12Rik	0	NA	NA	NA	NA	NA	NA	NA	NA
1240	4930568G15Rik	0	NA	NA	NA	NA	NA	NA	NA	NA
1241	4930570E01Rik	0.329301	-0.0199285	0.0362476	0.0964176	0.193917	NA	NA	NA	NA
1242	4930570E03Rik	0	NA	NA	NA	NA	NA	NA	NA	NA
1243	4930570G19Rik	6.3136	-0.228339	-0.126617	0.581086	0.92222	0.832549	0.930311	0.4451	0.304267
1244	4930571K23Rik	0	NA	NA	NA	NA	NA	NA	NA	NA
1245	4930571O06Rik	0	NA	NA	NA	NA	NA	NA	NA	NA
1246	4930572G02Rik	0	NA	NA	NA	NA	NA	NA	NA	NA
1247	4930572K03Rik	0	NA	NA	NA	NA	NA	NA	NA	NA
1248	4930572O13Rik	0.018254	0	-0.00390654	0	0	NA	NA	NA	NA
1249	4930573C08Rik	0	NA	NA	NA	NA	NA	NA	NA	NA
1250	4930573C15Rik	0.200989	0.00025242	-0.0848162	0.00301851	0.193453	NA	NA	NA	NA
1251	4930573H18Rik	0	NA	NA	NA	NA	NA	NA	NA	NA
1252	4930573O16Rik	0	NA	NA	NA	NA	NA	NA	NA	NA
1253	4930577N17Rik	8.26005	-0.860222	-1.23376	-1.11209	-0.350111	0.0923293	0.0152529	0.0751677	0.655389
1254	4930578E11Rik	0	NA	NA	NA	NA	NA	NA	NA	NA
1255	4930578G10Rik	0	NA	NA	NA	NA	NA	NA	NA	NA
1256	4930578I06Rik	0.0291539	0	0.0915392	0	0	NA	NA	NA	NA
1257	4930578L24Rik	2.44672	0.325403	0.248015	0.496915	0.585325	NA	NA	0.651567	0.393684
1258	4930578M01Rik	0.135658	-0.0456545	-0.137942	0.0442698	0	NA	NA	NA	NA
1259	4930578N18Rik	0	NA	NA	NA	NA	NA	NA	NA	NA
1260	4930579C12Rik	0.0799194	0.0370528	-0.0938034	0	0	NA	NA	NA	NA
1261	4930579D09Rik	0.456837	-0.0631566	0.259368	0	0	NA	NA	NA	NA
1262	4930579F01Rik	0.0164618	-0.0576645	0	0	0	NA	NA	NA	NA
1263	4930579G18Rik	0.702267	-0.0135871	0.0804785	0.183673	0.190047	NA	NA	NA	NA
1264	4930579G24Rik	179.284	0.276417	0.233437	-1.20721	-2.44351	0.159051	0.240181	5.46026e-12	0.000967471
1265	4930579H20Rik	0	NA	NA	NA	NA	NA	NA	NA	NA
1266	4930579J19Rik	0	NA	NA	NA	NA	NA	NA	NA	NA
1267	4930579K19Rik	0.76156	0.00961122	-0.275108	-0.0693414	0.300424	NA	NA	NA	NA
1268	4930579P08Rik	0.0418896	0	-0.0528106	0	0	NA	NA	NA	NA
1269	4930581F22Rik	9.57257	-0.624739	0.0872932	0.210202	1.44241	0.352779	0.917345	0.804441	0.0183663
1270	4930583I09Rik	0	NA	NA	NA	NA	NA	NA	NA	NA
1271	4930583K01Rik	0.0196974	0.0383026	0	0	0	NA	NA	NA	NA
1272	4930583P06Rik	0	NA	NA	NA	NA	NA	NA	NA	NA
1273	4930584F24Rik	0	NA	NA	NA	NA	NA	NA	NA	NA
1274	4930586N03Rik	0	NA	NA	NA	NA	NA	NA	NA	NA
1275	4930587E11Rik	0	NA	NA	NA	NA	NA	NA	NA	NA
1276	4930588J15Rik	0	NA	NA	NA	NA	NA	NA	NA	NA
1277	4930588K23Rik	0	NA	NA	NA	NA	NA	NA	NA	NA
1278	4930589L23Rik	0.0568842	0	-0.00414977	0.00605188	0	NA	NA	NA	NA
1279	4930590A17Rik	0	NA	NA	NA	NA	NA	NA	NA	NA
1280	4930590J08Rik	7.10038	0.275998	0.390773	0.822049	1.58592	0.773496	0.687876	0.233907	0.0303057
1281	4930590L14Rik	0	NA	NA	NA	NA	NA	NA	NA	NA
1282	4930590L20Rik	0	NA	NA	NA	NA	NA	NA	NA	NA
1283	4930591A17Rik	0	NA	NA	NA	NA	NA	NA	NA	NA
1284	4930591E09Rik	0	NA	NA	NA	NA	NA	NA	NA	NA
1285	4930592A05Rik	0.0184509	0	0	0.0553455	0	NA	NA	NA	NA
1286	4930592C13Rik	0.0905438	0.0387623	-0.0463383	0.0493562	0.261922	NA	NA	NA	NA
1287	4930592I03Rik	0	NA	NA	NA	NA	NA	NA	NA	NA
1288	4930593A02Rik	0	NA	NA	NA	NA	NA	NA	NA	NA
1289	4930593C16Rik	0	NA	NA	NA	NA	NA	NA	NA	NA
1290	4930594C11Rik	2.53007	-1.30354	1.13575	0.111627	0.483846	NA	NA	1	0.461291
1291	4930594M22Rik	3.45606	0.242021	0.286554	-0.0692192	0.356689	NA	0.793282	0.97252	0.603988
1292	4930594O21Rik	0.0405746	0	0.0915392	0	0	NA	NA	NA	NA
1293	4930595D18Rik	0	NA	NA	NA	NA	NA	NA	NA	NA
1294	4930595L18Rik	0	NA	NA	NA	NA	NA	NA	NA	NA
1295	4930595M18Rik	0	NA	NA	NA	NA	NA	NA	NA	NA
1296	4930596D02Rik	0	NA	NA	NA	NA	NA	NA	NA	NA
1297	4930596I21Rik	0	NA	NA	NA	NA	NA	NA	NA	NA
1298	4930597A21Rik	0.0175896	0	0	0.0553455	0	NA	NA	NA	NA
1299	4930597G03Rik	0	NA	NA	NA	NA	NA	NA	NA	NA
1300	4930597O21Rik	2.24958	-1.18674	-0.530164	-0.277401	0.0192541	NA	NA	0.687366	0.712076
1301	4930598A11Rik	0.017594	0	0	0	0.266167	NA	NA	NA	NA
1302	4930598F16Rik	0	NA	NA	NA	NA	NA	NA	NA	NA
1303	4930598N05Rik	0	NA	NA	NA	NA	NA	NA	NA	NA
1304	4930599A14Rik	0	NA	NA	NA	NA	NA	NA	NA	NA
1305	4930599N23Rik	0.458646	0.0771059	-0.109332	0.0518753	0.144285	NA	NA	NA	NA
1306	4931400O07Rik	0.179389	0	0	0.198514	0	NA	NA	NA	NA
1307	4931402G19Rik	0	NA	NA	NA	NA	NA	NA	NA	NA
1308	4931403E22Rik	0	NA	NA	NA	NA	NA	NA	NA	NA
1309	4931403G20Rik	0	NA	NA	NA	NA	NA	NA	NA	NA
1310	4931406B18Rik	0	NA	NA	NA	NA	NA	NA	NA	NA
1311	4931406C07Rik	221.996	-0.0372175	-0.561513	-0.219541	-1.40278	0.840519	3.39556e-07	0.122635	0.00215308
1312	4931406H21Rik	0.680923	-0.116426	0.245716	0.135391	0.283179	NA	NA	NA	NA
1313	4931408D14Rik	2.79595	0.542701	1.04803	0.795104	-0.414482	NA	NA	0.35502	0.99368
1314	4931413K12Rik	0.0179728	0	0	0	0.266167	NA	NA	NA	NA
1315	4931414P19Rik	55.198	0.145912	-0.424084	0.452385	-0.912164	0.699013	0.0683813	0.0585345	0.222371
1316	4931415C17Rik	0.695488	-0.105263	-0.0967488	0.328802	0.235539	NA	NA	NA	NA
1317	4931419H13Rik	0	NA	NA	NA	NA	NA	NA	NA	NA
1318	4931420L22Rik	0	NA	NA	NA	NA	NA	NA	NA	NA
1319	4931422A03Rik	0.235812	-0.0555772	0.0646008	0.120055	0	NA	NA	NA	NA
1320	4931428L18Rik	0	NA	NA	NA	NA	NA	NA	NA	NA
1321	4931429L15Rik	0	NA	NA	NA	NA	NA	NA	NA	NA
1322	4931429P17Rik	0	NA	NA	NA	NA	NA	NA	NA	NA
1323	4931430N09Rik	0	NA	NA	NA	NA	NA	NA	NA	NA
1324	4931431B13Rik	0	NA	NA	NA	NA	NA	NA	NA	NA
1325	4931431C16Rik	0.0329236	-0.0969378	0	0	0	NA	NA	NA	NA
1326	4931439C15Rik	0	NA	NA	NA	NA	NA	NA	NA	NA
1327	4931440J10Rik	0.0365144	0	-0.0506481	0	0	NA	NA	NA	NA
1328	4931440P22Rik	20.5088	0.0342405	0.56263	0.694504	-0.170412	0.947866	0.166755	0.100133	0.404314
1329	4932412D23Rik	0	NA	NA	NA	NA	NA	NA	NA	NA
1330	4932413F04Rik	0	NA	NA	NA	NA	NA	NA	NA	NA
1331	4932414J04Rik	2.21438	0	0	0	0.408126	NA	NA	1	0.266179
1332	4932414N04Rik	1.56796	0	0	0	0.362385	NA	NA	NA	0.290972
1333	4932415M13Rik	0.0179728	0	0	0	0.266167	NA	NA	NA	NA
1334	4932416K20Rik	0	NA	NA	NA	NA	NA	NA	NA	NA
1335	4932431L22Rik	0	NA	NA	NA	NA	NA	NA	NA	NA
1336	4932431P20Rik	0.0182572	0	-0.00390654	0	0	NA	NA	NA	NA
1337	4932435O22Rik	0	NA	NA	NA	NA	NA	NA	NA	NA
1338	4932437C15Rik	0.0583078	0	0.139262	0	0	NA	NA	NA	NA
1339	4932441J04Rik	0.152111	-0.0716487	0	-0.0485342	0.21847	NA	NA	NA	NA
1340	4932443L11Rik	0.182415	0.0508497	0.0230367	0.158788	0	NA	NA	NA	NA
1341	4932702P03Rik	0.0405746	0	0.0915392	0	0	NA	NA	NA	NA
1342	4933400B14Rik	0	NA	NA	NA	NA	NA	NA	NA	NA
1343	4933400C23Rik	0	NA	NA	NA	NA	NA	NA	NA	NA
1344	4933400F21Rik	0	NA	NA	NA	NA	NA	NA	NA	NA
1345	4933400L20Rik	0	NA	NA	NA	NA	NA	NA	NA	NA
1346	4933401B06Rik	2.21438	0	0	0	0.408126	NA	NA	1	0.266179
1347	4933401D09Rik	0	NA	NA	NA	NA	NA	NA	NA	NA
1348	4933401H06Rik	0	NA	NA	NA	NA	NA	NA	NA	NA
1349	4933402C05Rik	0	NA	NA	NA	NA	NA	NA	NA	NA
1350	4933402C06Rik	0	NA	NA	NA	NA	NA	NA	NA	NA
1351	4933402D24Rik	0.239925	0.0967617	0	0.135985	0.247589	NA	NA	NA	NA
1352	4933402J07Rik	0	NA	NA	NA	NA	NA	NA	NA	NA
1353	4933402J10Rik	1.54486	0	0	0	0.362373	NA	NA	NA	0.290972
1354	4933402J15Rik	0	NA	NA	NA	NA	NA	NA	NA	NA
1355	4933402N03Rik	0	NA	NA	NA	NA	NA	NA	NA	NA
1356	4933404G15Rik	0	NA	NA	NA	NA	NA	NA	NA	NA
1357	4933404K08Rik	0	NA	NA	NA	NA	NA	NA	NA	NA
1358	4933404K13Rik	0	NA	NA	NA	NA	NA	NA	NA	NA
1359	4933404O12Rik	173.252	-0.0100106	-0.259622	-1.06758	-2.73715	0.982088	0.125365	1.04535e-10	0.000351287
1360	4933405D12Rik	0.246518	0.0279731	0.0538836	-0.0206822	0.215655	NA	NA	NA	NA
1361	4933405E24Rik	0	NA	NA	NA	NA	NA	NA	NA	NA
1362	4933405L10Rik	0.546667	-0.0265275	-0.138546	0.0390421	0.453499	NA	NA	NA	NA
1363	4933405O20Rik	0	NA	NA	NA	NA	NA	NA	NA	NA
1364	4933406B17Rik	0.0211981	0.0383031	0	0	0	NA	NA	NA	NA
1365	4933406C10Rik	0.226813	0.0268071	0.0332678	0.137324	0	NA	NA	NA	NA
1366	4933406D12Rik	0	NA	NA	NA	NA	NA	NA	NA	NA
1367	4933406F09Rik	0	NA	NA	NA	NA	NA	NA	NA	NA
1368	4933406G16Rik	0.0811492	0	0.139262	0	0	NA	NA	NA	NA
1369	4933406I18Rik	0	NA	NA	NA	NA	NA	NA	NA	NA
1370	4933406J09Rik	0.019339	0	0	0.0553455	0	NA	NA	NA	NA
1371	4933406J10Rik	0	NA	NA	NA	NA	NA	NA	NA	NA
1372	4933406K04Rik	0	NA	NA	NA	NA	NA	NA	NA	NA
1373	4933407E24Rik	0	NA	NA	NA	NA	NA	NA	NA	NA
1374	4933407G14Rik	0	NA	NA	NA	NA	NA	NA	NA	NA
1375	4933407I05Rik	3.13591	0	0	0	0.408127	NA	1	1	0.254072
1376	4933407K13Rik	165.656	0.0665057	0.635395	1.27811	2.84902	0.793763	4.95372e-05	7.78955e-16	2.15946e-35
1377	4933407L21Rik	0	NA	NA	NA	NA	NA	NA	NA	NA
1378	4933407O12Rik	3.99503	-0.1185	-0.800883	0.351354	0.708244	NA	0.283721	0.697361	0.455846
1379	4933408J17Rik	0.163832	-0.0669536	-0.0211234	0.00699101	0.245847	NA	NA	NA	NA
1380	4933408N05Rik	0	NA	NA	NA	NA	NA	NA	NA	NA
1381	4933409F18Rik	0	NA	NA	NA	NA	NA	NA	NA	NA
1382	4933409G03Rik	0	NA	NA	NA	NA	NA	NA	NA	NA
1383	4933409K07Rik	0.120619	0	0.176762	0.0510045	0	NA	NA	NA	NA
1384	4933411E08Rik	0.519327	0.0174985	0.0738825	0.00862674	0.183941	NA	NA	NA	NA
1385	4933411G06Rik	0	NA	NA	NA	NA	NA	NA	NA	NA
1386	4933411K16Rik	2.93942	-0.326152	0.419542	0.210566	-0.0466853	NA	0.708559	0.899632	0.805137
1387	4933412E12Rik	107.35	0.481167	-0.548711	0.0989849	-0.777887	0.00149243	0.000250544	0.64244	0.144542
1388	4933412E24Rik	0	NA	NA	NA	NA	NA	NA	NA	NA
1389	4933412O06Rik	0.0409189	0.0872184	0	0	0	NA	NA	NA	NA
1390	4933413J09Rik	1.50762	0	-0.00479065	0	0.359493	NA	NA	NA	NA
1391	4933413L06Rik	0	NA	NA	NA	NA	NA	NA	NA	NA
1392	4933414I15Rik	0	NA	NA	NA	NA	NA	NA	NA	NA
1393	4933416E03Rik	0	NA	NA	NA	NA	NA	NA	NA	NA
1394	4933416E14Rik	0	NA	NA	NA	NA	NA	NA	NA	NA
1395	4933416I08Rik	0	NA	NA	NA	NA	NA	NA	NA	NA
1396	4933416M06Rik	0	NA	NA	NA	NA	NA	NA	NA	NA
1397	4933416M07Rik	0.166655	-0.0676621	-0.0386748	0	0.217338	NA	NA	NA	NA
1398	4933416O17Rik	0	NA	NA	NA	NA	NA	NA	NA	NA
1399	4933417C20Rik	1.61178	-0.120986	0.890575	0.388396	0.311146	NA	NA	0.772755	0.51368
1400	4933417D19Rik	1.05637	0.393916	0.548919	0.167985	0.571855	NA	NA	NA	NA
1401	4933417E11Rik	0.59994	-0.0355883	0.0812189	0.112166	0.169396	NA	NA	NA	NA
1402	4933417G07Rik	0	NA	NA	NA	NA	NA	NA	NA	NA
1403	4933417O13Rik	0	NA	NA	NA	NA	NA	NA	NA	NA
1404	4933421I07Rik	0	NA	NA	NA	NA	NA	NA	NA	NA
1405	4933421O10Rik	20.4587	0.196404	-0.580869	-0.0661656	0.736728	0.753783	0.199408	0.942875	0.206181
1406	4933422A05Rik	0.102783	0	0	0.150309	0.263741	NA	NA	NA	NA
1407	4933423K11Rik	0	NA	NA	NA	NA	NA	NA	NA	NA
1408	4933424G05Rik	0.346251	0	0	0.279755	0	NA	NA	NA	NA
1409	4933424G06Rik	2.73138	-0.266323	-0.29511	-0.0192151	1.34873	NA	NA	0.975273	0.0548213
1410	4933424L21Rik	0	NA	NA	NA	NA	NA	NA	NA	NA
1411	4933424M12Rik	0	NA	NA	NA	NA	NA	NA	NA	NA
1412	4933424N20Rik	0	NA	NA	NA	NA	NA	NA	NA	NA
1413	4933425B07Rik	0	NA	NA	NA	NA	NA	NA	NA	NA
1414	4933425D22Rik	1.58455	-0.280305	0.251656	0.591899	-0.0880645	NA	NA	0.544465	0.731684
1415	4933426B08Rik	0.109974	0.0274042	0.17826	0	0	NA	NA	NA	NA
1416	4933427D06Rik	1.561	-0.206617	-0.413232	0.247888	0.0978661	NA	NA	NA	0.730123
1417	4933427D14Rik	312.721	-0.206411	-0.0781178	0.341477	0.95386	0.0760466	0.567325	0.00263244	9.21455e-06
1418	4933427E11Rik	0.787315	0.102837	0.0614713	0.0500203	0.38682	NA	NA	NA	NA
1419	4933427E13Rik	0	NA	NA	NA	NA	NA	NA	NA	NA
1420	4933427I04Rik	0	NA	NA	NA	NA	NA	NA	NA	NA
1421	4933427I22Rik	0	NA	NA	NA	NA	NA	NA	NA	NA
1422	4933428C19Rik	0	NA	NA	NA	NA	NA	NA	NA	NA
1423	4933428G20Rik	0.858671	-0.379864	-0.0407361	0.200921	0.356284	NA	NA	NA	NA
1424	4933428M09Rik	0	NA	NA	NA	NA	NA	NA	NA	NA
1425	4933429K18Rik	0	NA	NA	NA	NA	NA	NA	NA	NA
1426	4933429O19Rik	0	NA	NA	NA	NA	NA	NA	NA	NA
1427	4933430H16Rik	0	NA	NA	NA	NA	NA	NA	NA	NA
1428	4933430I17Rik	9.11331	0.190769	0.847755	0.568286	0.492331	0.86579	0.273765	0.503242	0.239504
1429	4933430M04Rik	0	NA	NA	NA	NA	NA	NA	NA	NA
1430	4933430N04Rik	0	NA	NA	NA	NA	NA	NA	NA	NA
1431	4933431E20Rik	204.575	-0.037628	-0.425288	-0.466813	-2.67131	0.866619	0.00159657	0.00265628	2.38559e-05
1432	4933431G14Rik	0	NA	NA	NA	NA	NA	NA	NA	NA
1433	4933431J24Rik	0	NA	NA	NA	NA	NA	NA	NA	NA
1434	4933431K14Rik	8.66443	-0.739363	-0.10466	-0.0750194	-0.522434	0.237391	0.84546	0.865288	0.520129
1435	4933431K23Rik	0	NA	NA	NA	NA	NA	NA	NA	NA
1436	4933432G23Rik	0	NA	NA	NA	NA	NA	NA	NA	NA
1437	4933432I03Rik	0	NA	NA	NA	NA	NA	NA	NA	NA
1438	4933432I09Rik	0.549603	-0.0453389	0.0332418	-0.00659259	0.282652	NA	NA	NA	NA
1439	4933432K03Rik	0	NA	NA	NA	NA	NA	NA	NA	NA
1440	4933433F19Rik	0	NA	NA	NA	NA	NA	NA	NA	NA
1441	4933433G08Rik	0	NA	NA	NA	NA	NA	NA	NA	NA
1442	4933433G15Rik	0.150919	-0.0433258	-0.0462782	-0.0449661	0.248684	NA	NA	NA	NA
1443	4933433G19Rik	0	NA	NA	NA	NA	NA	NA	NA	NA
1444	4933433H22Rik	0.106188	0.0688735	0	0.0450741	0	NA	NA	NA	NA
1445	4933433N18Rik	0	NA	NA	NA	NA	NA	NA	NA	NA
1446	4933434E20Rik	504.758	0.0503133	0.127333	0.658687	2.00479	0.695689	0.198826	2.71779e-13	7.45393e-42
1447	4933434P08Rik	0	NA	NA	NA	NA	NA	NA	NA	NA
1448	4933435C09Rik	0.019339	0	0	0.0553455	0	NA	NA	NA	NA
1449	4933436E23Rik	0	NA	NA	NA	NA	NA	NA	NA	NA
1450	4933436H12Rik	0	NA	NA	NA	NA	NA	NA	NA	NA
1451	4933436I01Rik	3.13591	0	0	0	0.408127	NA	1	1	0.254072
1452	4933438B17Rik	0	NA	NA	NA	NA	NA	NA	NA	NA
1453	4933438K21Rik	2.25104	0	0	0.147495	0.400743	NA	NA	0.751396	0.266179
1454	4933439C10Rik	88.8557	0.0886639	-0.0748353	0.317407	1.85614	0.796155	0.785077	0.19843	1.52218e-08
1455	4933439K11Rik	0	NA	NA	NA	NA	NA	NA	NA	NA
1456	4933440J02Rik	0	NA	NA	NA	NA	NA	NA	NA	NA
1457	4933440M02Rik	2.65625	0.3073	-0.4348	-0.229289	-0.183374	NA	NA	0.723736	0.941432
1458	4933440N22Rik	28.735	0.339678	0.508588	0.729484	-0.72078	0.274461	0.0735487	0.0228702	0.140136
1459	5031410I06Rik	25.1649	-0.487181	0.402802	-0.0136354	1.44933	0.65462	0.620925	0.751396	0.0976764
1460	5031425E22Rik	98.7789	-0.292288	-0.228822	-0.108058	-0.682754	0.0420487	0.16649	0.652265	0.234895
1461	5031425F14Rik	0	NA	NA	NA	NA	NA	NA	NA	NA
1462	5031426D15Rik	0.492788	0.0227699	0.0824998	0.086197	0.185615	NA	NA	NA	NA
1463	5031434C07Rik	0.0586647	0	0.0434555	0	0	NA	NA	NA	NA
1464	5031434O11Rik	4.71911	0.164164	0.249381	1.07124	0.122916	NA	0.794378	0.107549	0.85471
1465	5031439G07Rik	2653.4	-0.0291339	-0.329213	-0.188769	-1.05887	0.832866	5.46066e-05	0.0331464	1.21449e-08
1466	5033403F01Rik	2.02197	-0.446568	-0.578782	1.32422	1.87988	NA	NA	0.152647	0.00574865
1467	5033403H07Rik	0	NA	NA	NA	NA	NA	NA	NA	NA
1468	5033404E19Rik	0	NA	NA	NA	NA	NA	NA	NA	NA
1469	5033406O09Rik	2.71744	-0.768155	-0.909852	-0.375361	-0.127054	NA	NA	0.733202	0.903578
1470	5033417F24Rik	0.568448	-0.139098	-0.0565668	0.159359	0	NA	NA	NA	NA
1471	5033421B08Rik	733.978	-0.0769724	0.952907	1.04019	2.4354	0.773389	2.39101e-09	7.40798e-11	8.84111e-41
1472	5033426O07Rik	0.0552031	-0.0502697	0	0.00544	0	NA	NA	NA	NA
1473	5033430I15Rik	24.5426	-0.267133	-0.602077	-0.113262	-0.972705	0.415323	0.036777	0.800492	0.108883
1474	5330411J11Rik	0.252114	-0.109881	0.106911	0.111721	0.246436	NA	NA	NA	NA
1475	5330413P13Rik	0	NA	NA	NA	NA	NA	NA	NA	NA
1476	5330416C01Rik	0	NA	NA	NA	NA	NA	NA	NA	NA
1477	5330425B07Rik	6.66608	0.893972	0.0476482	0.0360513	-0.218982	0.198652	1	0.973321	0.90208
1478	5330429C05Rik	0	NA	NA	NA	NA	NA	NA	NA	NA
1479	5330434G04Rik	0	NA	NA	NA	NA	NA	NA	NA	NA
1480	5330438D12Rik	4.21284	0.431465	-0.350595	-0.118954	0.0395784	NA	0.695475	0.908218	0.900546
1481	5330439A09Rik	0	NA	NA	NA	NA	NA	NA	NA	NA
1482	5330439B14Rik	0	NA	NA	NA	NA	NA	NA	NA	NA
1483	5330439K02Rik	0	NA	NA	NA	NA	NA	NA	NA	NA
1484	5430400D12Rik	3.9522	-0.43336	-0.20194	-0.5711	0.866794	NA	0.823978	0.35703	0.106219
1485	5430401F13Rik	0	NA	NA	NA	NA	NA	NA	NA	NA
1486	5430401H09Rik	1.21532	-0.0612222	0	0	0.269608	NA	NA	NA	NA
1487	5430402E10Rik	0	NA	NA	NA	NA	NA	NA	NA	NA
1488	5430402O13Rik	0.0894251	0	-0.0465425	0.0104605	0.26233	NA	NA	NA	NA
1489	5430403N17Rik	0.520483	-0.123844	0.0370606	-0.0143313	0.130966	NA	NA	NA	NA
1490	5430405H02Rik	13.6457	-0.638217	0.0762743	0.467145	0.489344	0.167392	0.9295	0.388811	0.395127
1491	5430416N02Rik	86.9699	0.36813	0.206637	0.273425	1.90799	0.0421537	0.317295	0.227915	3.50366e-09
1492	5430421F17Rik	0.724048	0.0382883	-0.158182	-0.168533	0.283683	NA	NA	NA	NA
1493	5430425K12Rik	0.744182	-0.163729	0.0377818	0.295228	0.260517	NA	NA	NA	NA
1494	5430427M07Rik	0	NA	NA	NA	NA	NA	NA	NA	NA
1495	5430428K19Rik	0	NA	NA	NA	NA	NA	NA	NA	NA
1496	5430431A17Rik	0.244303	-0.199845	0	0.112225	0.243974	NA	NA	NA	NA
1497	5430434I15Rik	0	NA	NA	NA	NA	NA	NA	NA	NA
1498	5430435K18Rik	1.64314	-0.329112	-0.290575	-0.207869	0.864413	NA	NA	0.741337	0.179291
1499	5430437J10Rik	0.306392	0.000481474	-0.0105625	0	0.194105	NA	NA	NA	NA
1500	5430440P10Rik	0.305239	-0.104587	-0.0166692	0	0	NA	NA	NA	NA
1501	5530400C23Rik	0	NA	NA	NA	NA	NA	NA	NA	NA
1502	5530401A14Rik	0	NA	NA	NA	NA	NA	NA	NA	NA
1503	5530601H04Rik	46.5242	-0.0116032	0.0567055	-0.106593	0.353844	0.983808	0.898828	0.777401	0.456558
1504	5730403I07Rik	2.21438	0	0	0	0.408126	NA	NA	1	0.266179
1505	5730405A17Rik	1.73707	0	0	0	0.317869	NA	NA	1	0.353662
1506	5730405O15Rik	0.447569	-0.00194159	-0.0145934	-0.00812588	0.0417228	NA	NA	NA	NA
1507	5730408K05Rik	40.5851	0.959654	0.356405	0.503329	1.09468	0.00494898	0.357802	0.20471	0.0209071
1508	5730409E04Rik	400.196	0.0493967	-0.383457	-0.571505	-2.21061	0.699041	3.81726e-06	2.87416e-09	1.51918e-06
1509	5730409K12Rik	0.308541	0.0184626	-0.0422592	0.0259605	0.212483	NA	NA	NA	NA
1510	5730412P04Rik	0	NA	NA	NA	NA	NA	NA	NA	NA
1511	5730416F02Rik	0.581872	-0.137003	0.0203972	0.0932192	0	NA	NA	NA	NA
1512	5730419F03Rik	0.0847446	0.0242169	-0.0101436	0	0	NA	NA	NA	NA
1513	5730420D15Rik	0	NA	NA	NA	NA	NA	NA	NA	NA
1514	5730435O14Rik	0.0393949	0.0872306	0	0	0	NA	NA	NA	NA
1515	5730455P16Rik	339.11	0.123892	-0.047127	0.249957	-0.123766	0.418734	0.792684	0.0565379	0.726646
1516	5730460C07Rik	0.0370172	0	0.0915392	0	0	NA	NA	NA	NA
1517	5730480H06Rik	15.0486	-0.10542	-0.486459	0.219136	2.03613	0.968695	0.427677	0.73407	0.000124775
1518	5730488B01Rik	0	NA	NA	NA	NA	NA	NA	NA	NA
1519	5730507C01Rik	3.18296	-0.765446	-0.247259	-0.00234037	0.353492	NA	0.848613	0.977356	0.63752
1520	5730522E02Rik	0	NA	NA	NA	NA	NA	NA	NA	NA
1521	5730552O08Rik	74.7812	-0.730068	-0.1846	-0.966425	3.63338	0.000758162	0.548709	0.00640376	3.83857e-43
1522	5730596B20Rik	2.8056	0.825692	-0.134092	1.26117	-0.489462	NA	NA	0.121098	0.959177
1523	5830408C22Rik	0.0296606	0.0711562	0	0	0	NA	NA	NA	NA
1524	5830416I19Rik	0	NA	NA	NA	NA	NA	NA	NA	NA
1525	5830417I10Rik	1034.48	-0.043399	0.180635	0.201124	0.885609	0.822044	0.157867	0.107522	3.60384e-09
1526	5830418P13Rik	0.0442345	-0.0581265	0	0.0546367	0	NA	NA	NA	NA
1527	5830428M24Rik	4.81815	-0.950314	-0.0599979	0.404576	2.21538	NA	1	0.712168	0.00204164
1528	5830432E09Rik	19.2438	0.133097	-0.500068	-0.672626	0.000648247	0.756997	0.137509	0.101263	0.48871
1529	5830433I10Rik	4.03035	-0.62133	1.2943	0.534411	0.511308	NA	0.0801841	0.565867	0.289087
1530	5830444B04Rik	0	NA	NA	NA	NA	NA	NA	NA	NA
1531	5830448L01Rik	22.2202	-0.0052485	-0.517462	-0.472056	-0.791748	0.998172	0.100767	0.245635	0.173617
1532	5830454E08Rik	1.18313	-0.381386	0.0396337	-0.187073	0.0723394	NA	NA	NA	NA
1533	5930403L14Rik	0	NA	NA	NA	NA	NA	NA	NA	NA
1534	5930403N24Rik	5.896	0.0763809	-0.393061	0.382007	-0.40507	0.939769	0.660645	0.756203	0.744079
1535	5930430L01Rik	75.6086	-0.183301	-0.140188	-0.220929	-0.41447	0.592432	0.664663	0.50605	0.483966
1536	5930438M14Rik	0	NA	NA	NA	NA	NA	NA	NA	NA
1537	6030407O03Rik	0	NA	NA	NA	NA	NA	NA	NA	NA
1538	6030426L16Rik	7.87326	-0.144065	-0.798921	-1.01035	0.970815	0.974285	0.17457	0.262153	0.232491
1539	6030440G07Rik	0	NA	NA	NA	NA	NA	NA	NA	NA
1540	6030442E23Rik	0	NA	NA	NA	NA	NA	NA	NA	NA
1541	6030442K20Rik	4.08465	0.159805	-0.25614	-0.171733	-0.000846235	NA	0.849134	0.883913	0.893656
1542	6030443J06Rik	16.8482	-0.491915	-0.805282	0.353661	1.022	0.403954	0.0842356	0.563836	0.038739
1543	6030458C11Rik	578.408	-0.0104014	0.0295523	0.448477	2.23548	0.968859	0.909379	0.00078626	7.65699e-41
1544	6030466F02Rik	0.0658499	0.036872	0	0	0	NA	NA	NA	NA
1545	6030468B19Rik	0	NA	NA	NA	NA	NA	NA	NA	NA
1546	6030469F06Rik	0	NA	NA	NA	NA	NA	NA	NA	NA
1547	6030471H07Rik	0	NA	NA	NA	NA	NA	NA	NA	NA
1548	6030498E09Rik	0	NA	NA	NA	NA	NA	NA	NA	NA
1549	6230400D17Rik	1.64217	-0.215512	-0.139047	0.264143	0.666746	NA	NA	0.809242	0.343101
1550	6330403K07Rik	0.122862	-0.0378182	0	0	0	NA	NA	NA	NA
1551	6330403L08Rik	301.82	0.126275	-0.282537	-0.386951	-1.34946	0.528499	0.0700925	0.0164413	0.00540684
1552	6330407A03Rik	0.018254	0	-0.00390654	0	0	NA	NA	NA	NA
1553	6330409D20Rik	0	NA	NA	NA	NA	NA	NA	NA	NA
1554	6330410L21Rik	0	NA	NA	NA	NA	NA	NA	NA	NA
1555	6330415B21Rik	0	NA	NA	NA	NA	NA	NA	NA	NA
1556	6330415G19Rik	3.24059	-0.684924	-0.49094	1.38004	-0.00940916	NA	0.454201	0.117259	0.863687
1557	6330418K02Rik	12.532	-0.0644213	-0.344268	-0.926309	0.480386	0.932888	0.492193	0.0908908	0.251427
1558	6330420H09Rik	0	NA	NA	NA	NA	NA	NA	NA	NA
1559	6330525I24Rik	0.0379575	0.0387909	-0.00386087	0	0	NA	NA	NA	NA
1560	6330537M06Rik	1.46381	-0.233775	-0.0692015	0.00397154	0.34195	NA	NA	NA	NA
1561	6330549D23Rik	19.0011	0.521607	0.255666	-0.131117	0.654533	0.194742	0.572677	0.857693	0.29186
1562	6430411K18Rik	1.59671	-0.0486159	-0.258825	1.3641	1.10686	NA	NA	0.104925	0.14446
1563	6430503K07Rik	0	NA	NA	NA	NA	NA	NA	NA	NA
1564	6430548M08Rik	119.903	0.599989	-0.113668	0.575441	0.53173	0.00178404	0.629433	0.00156359	0.220887
1565	6430550D23Rik	2.61248	0.0398258	-0.77778	-0.0495494	-0.0764858	NA	NA	0.875003	0.770162
1566	6430553K19Rik	0.250841	0.109317	-0.0146814	0.171103	0	NA	NA	NA	NA
1567	6430562O15Rik	3.08973	0	0	0	0.4081	NA	1	1	0.254072
1568	6430571L13Rik	2.6538	0.592325	-0.860486	-0.147469	-0.266439	NA	NA	0.814874	0.901101
1569	6430573P05Rik	1.47075	0.225672	0.318504	-0.550936	0.649323	NA	NA	NA	NA
1570	6430584L05Rik	0.0914018	0.0378279	0	0.0506904	0.18345	NA	NA	NA	NA
1571	6430590A07Rik	1.42661	-0.167373	-0.292033	0.0383056	0.544375	NA	NA	NA	NA
1572	6430590A10Rik	0	NA	NA	NA	NA	NA	NA	NA	NA
1573	6430710C18Rik	0	NA	NA	NA	NA	NA	NA	NA	NA
1574	6530402F18Rik	0.583595	-0.0985945	-0.0744742	0.176798	0.408794	NA	NA	NA	NA
1575	6530403H02Rik	0	NA	NA	NA	NA	NA	NA	NA	NA
1576	6530409C15Rik	0.155042	0	-0.0164255	0.0112229	0.11869	NA	NA	NA	NA
1577	6530411M01Rik	0	NA	NA	NA	NA	NA	NA	NA	NA
1578	6720468P15Rik	0.0931491	0	0.136003	0.0510176	0	NA	NA	NA	NA
1579	6720473M11Rik	4.64986	-0.179104	0.252363	0.380428	1.34125	NA	0.848194	0.836258	0.0184995
1580	6720483E21Rik	0.690955	0.00919366	0.0436582	0.239035	0.176763	NA	NA	NA	NA
1581	6820408C15Rik	0.0411411	0	-0.0108022	0	0.276416	NA	NA	NA	NA
1582	6820426E19Rik	0	NA	NA	NA	NA	NA	NA	NA	NA
1583	6820431F20Rik	3194.39	0.0154242	-0.051903	0.299678	1.20206	0.925166	0.653142	0.000320732	2.92917e-36
1584	7330404K18Rik	0	NA	NA	NA	NA	NA	NA	NA	NA
1585	7420700N18Rik	0.191228	0	0	0.195251	0.266441	NA	NA	NA	NA
1586	7420701I03Rik	0.173125	0	0	0.198514	0	NA	NA	NA	NA
1587	7530416G11Rik	0	NA	NA	NA	NA	NA	NA	NA	NA
1588	7530428D23Rik	1.10719	0	0	0	0.362385	NA	NA	NA	NA
1589	7630403G23Rik	0	NA	NA	NA	NA	NA	NA	NA	NA
1590	8030423F21Rik	0.0612924	-0.0583425	-0.0465923	0	0	NA	NA	NA	NA
1591	8030423J24Rik	0	NA	NA	NA	NA	NA	NA	NA	NA
1592	8030431J09Rik	40.2318	-1.51496	0.831798	1.92254	5.03777	0.022736	0.234195	8.19104e-05	8.05537e-30
1593	8030442B05Rik	0	NA	NA	NA	NA	NA	NA	NA	NA
1594	8030443G20Rik	0	NA	NA	NA	NA	NA	NA	NA	NA
1595	8030451A03Rik	1.58966	0.0283131	0.0832826	0.139974	0.344949	NA	NA	0.751577	0.29186
1596	8030451O07Rik	1.54486	0	0	0	0.362373	NA	NA	NA	0.290972
1597	8030453O22Rik	0	NA	NA	NA	NA	NA	NA	NA	NA
1598	8030455M16Rik	0	NA	NA	NA	NA	NA	NA	NA	NA
1599	8030474K03Rik	0	NA	NA	NA	NA	NA	NA	NA	NA
1600	8430415O14Rik	0	NA	NA	NA	NA	NA	NA	NA	NA
1601	8430419K02Rik	0.398091	0.0403906	0.00673054	0.0119995	0.107082	NA	NA	NA	NA
1602	8430422H06Rik	0	NA	NA	NA	NA	NA	NA	NA	NA
1603	8430423G03Rik	1.90342	-0.0452249	0.00781476	-0.79092	-0.135214	NA	NA	0.296665	0.786045
1604	8430426J06Rik	0.323946	-0.0651214	0.0398916	0	0.0976951	NA	NA	NA	NA
1605	8430429K09Rik	22.5695	-0.361616	-0.532753	-0.0952701	-1.38985	0.261175	0.0746127	0.857696	0.0584387
1606	8430430B14Rik	0.209833	0.0422598	0.0464762	0.0318038	0.219181	NA	NA	NA	NA
1607	8430431K14Rik	0.107758	0	0.0782216	0.0466342	0.187675	NA	NA	NA	NA
1608	8430432A02Rik	1.71141	-0.080561	0.00435128	0.613125	0.48965	NA	NA	0.489899	0.35753
1609	8430436N08Rik	0	NA	NA	NA	NA	NA	NA	NA	NA
1610	8430437L04Rik	0	NA	NA	NA	NA	NA	NA	NA	NA
1611	9030204H09Rik	0	NA	NA	NA	NA	NA	NA	NA	NA
1612	9030404E10Rik	0	NA	NA	NA	NA	NA	NA	NA	NA
1613	9030607J07Rik	1.40599	-0.471799	0.0965231	0.619916	0.719243	NA	NA	NA	NA
1614	9030607L20Rik	49.3648	-0.0952538	1.57758	2.60163	4.98389	0.947866	9.95679e-05	2.03732e-12	5.13418e-40
1615	9030612E09Rik	0.220785	-0.0743826	0.178886	0	0	NA	NA	NA	NA
1616	9030616G12Rik	0	NA	NA	NA	NA	NA	NA	NA	NA
1617	9030619P08Rik	0.0333366	0.0306681	0	0.0546857	0	NA	NA	NA	NA
1618	9030622O22Rik	0	NA	NA	NA	NA	NA	NA	NA	NA
1619	9030624G23Rik	8.00162	0.506325	-0.220938	-0.234535	1.09225	0.626909	0.908509	0.726889	0.0598442
1620	9030625G05Rik	0	NA	NA	NA	NA	NA	NA	NA	NA
1621	9130001E16Rik	0	NA	NA	NA	NA	NA	NA	NA	NA
1622	9130002K18Rik	11.4603	0.111867	2.08326	2.05667	2.22668	0.930012	0.000352864	0.000695914	8.83634e-05
1623	9130004C02Rik	8.25362	-0.876465	0.0218844	-0.208173	-0.126325	0.171522	1	0.805828	0.784025
1624	9130008F23Rik	142.713	-0.222016	0.0320715	0.43794	2.71906	0.0849828	0.898828	0.00674713	4.73528e-30
1625	9130015A21Rik	0	NA	NA	NA	NA	NA	NA	NA	NA
1626	9130015G15Rik	0.113162	0.0299221	0.0736932	0.0461938	0	NA	NA	NA	NA
1627	9130015L21Rik	0	NA	NA	NA	NA	NA	NA	NA	NA
1628	9130019P16Rik	0	NA	NA	NA	NA	NA	NA	NA	NA
1629	9130023H24Rik	56.5408	-0.451442	-0.480608	-0.994642	-1.66207	0.0976029	0.0599497	0.000427125	0.0070423
1630	9130024F11Rik	17.6889	-0.141385	-0.0306094	-0.399596	-0.10192	0.922576	1	0.642882	0.946015
1631	9130204K15Rik	0.0960921	0	-0.050642	-0.0201059	0	NA	NA	NA	NA
1632	9130209A04Rik	0	NA	NA	NA	NA	NA	NA	NA	NA
1633	9130213A22Rik	2.12257	0.370762	-0.0800354	0.704064	-0.0129494	NA	NA	0.418347	0.778781
1634	9130214F15Rik	0.0329236	-0.0969378	0	0	0	NA	NA	NA	NA
1635	9130221F21Rik	0.037672	0.0387935	0	0	0.263695	NA	NA	NA	NA
1636	9130221H12Rik	13.8826	-0.627582	-0.763692	0.05721	0.00893252	0.508199	0.234241	0.958794	0.883673
1637	9130227L01Rik	0	NA	NA	NA	NA	NA	NA	NA	NA
1638	9130230L23Rik	5.8607	-0.0101703	0.681228	0.990342	2.55151	1	0.507189	0.294505	3.912e-05
1639	9130401M01Rik	307.771	-0.0969048	-0.139126	-0.645294	-1.9101	0.600213	0.384031	2.52433e-06	8.73186e-05
1640	9130410C08Rik	0	NA	NA	NA	NA	NA	NA	NA	NA
1641	9130604C24Rik	4.56268	-0.669989	-0.552088	-0.0571691	-0.22069	NA	0.477691	1	0.934236
1642	9230009I02Rik	0	NA	NA	NA	NA	NA	NA	NA	NA
1643	9230020A06Rik	0	NA	NA	NA	NA	NA	NA	NA	NA
1644	9230102K24Rik	0.208025	-0.0212382	0.126531	0	0	NA	NA	NA	NA
1645	9230104M06Rik	0.0551005	0.0316769	0.0912534	0	0	NA	NA	NA	NA
1646	9230105E05Rik	0	NA	NA	NA	NA	NA	NA	NA	NA
1647	9230110K08Rik	0.352627	-0.0384507	-0.082651	0	0.207307	NA	NA	NA	NA
1648	9230112D13Rik	0	NA	NA	NA	NA	NA	NA	NA	NA
1649	9230112J17Rik	0	NA	NA	NA	NA	NA	NA	NA	NA
1650	9230114K14Rik	22.4586	1.56289	0.660382	0.047192	1.35506	0.000149136	0.149781	0.929699	0.00178235
1651	9230116L04Rik	0.635464	-0.00582873	0.0996474	-0.184916	0.345699	NA	NA	NA	NA
1652	9230116N13Rik	3.91372	-0.0354382	0.0699392	-0.497462	0.0817022	NA	1	0.602953	0.866631
1653	9230117E06Rik	0	NA	NA	NA	NA	NA	NA	NA	NA
1654	9330020H09Rik	26.7486	0.167437	0.244524	-0.587719	0.256986	0.647568	0.477591	0.111247	0.727543
1655	9330102E08Rik	15.6721	-0.143355	0.190178	0.562643	0.618925	0.901013	0.809675	0.356146	0.31511
1656	9330104G04Rik	16.7625	-0.728285	-0.366852	-0.10242	-0.50073	0.106635	0.478832	0.886911	0.547492
1657	9330111N05Rik	0.273783	0	0.191201	0.0523579	0.239869	NA	NA	NA	NA
1658	9330117O12Rik	0.254467	-0.0675977	-0.043884	-0.0789944	0.238045	NA	NA	NA	NA
1659	9330133O14Rik	64.8021	-0.503513	-0.31186	-0.285909	-1.13404	0.0642213	0.265308	0.39827	0.020491
1660	9330136K24Rik	0.892357	-0.178354	0.113473	-0.155344	0.473548	NA	NA	NA	NA
1661	9330151L19Rik	81.9958	0.160429	-0.19184	-0.0247733	0.3824	0.629845	0.504769	0.967321	0.551229
1662	9330154J02Rik	50.1313	-0.0452768	-0.217221	-0.526662	-1.17352	0.914045	0.444252	0.056556	0.0534149
1663	9330158H04Rik	1.10719	0	0	0	0.362385	NA	NA	NA	NA
1664	9330159F19Rik	125.156	0.0996488	0.148269	0.380837	1.91511	0.668933	0.495317	0.0579649	1.08534e-11
1665	9330159H11Rik	3.09543	0	0	0.148668	0.399565	NA	1	0.751396	0.248948
1666	9330159M07Rik	2.39028	-0.417559	0.274622	1.48218	0.741526	NA	NA	0.08373	0.290972
1667	9330162012Rik	0.585983	-0.0731806	0.00268811	0.127622	0.315509	NA	NA	NA	NA
1668	9330162B11Rik	0	NA	NA	NA	NA	NA	NA	NA	NA
1669	9330175E14Rik	0.273721	0.0460101	-0.0693019	0.0759914	0.133012	NA	NA	NA	NA
1670	9330175M20Rik	0.0339482	0	0	0.0548796	0.270129	NA	NA	NA	NA
1671	9330178D15Rik	1.56796	0	0	0	0.362385	NA	NA	NA	0.290972
1672	9330179D12Rik	1.28665	0.5318	-0.642921	-0.572845	0.479455	NA	NA	NA	NA
1673	9330182O14Rik	0.0211981	0.0383031	0	0	0	NA	NA	NA	NA
1674	9330188P03Rik	1.72961	-0.271926	0.80503	0.732197	0	NA	NA	0.244535	1
1675	9330198I05Rik	0.928687	0.0871808	-0.0128043	0.171964	0.420692	NA	NA	NA	NA
1676	9330198N18Rik	0.0148303	0.0338119	0	0	0	NA	NA	NA	NA
1677	9330199G10Rik	0	NA	NA	NA	NA	NA	NA	NA	NA
1678	9430014N10Rik	0	NA	NA	NA	NA	NA	NA	NA	NA
1679	9430015G10Rik	270.69	-0.023656	0.245829	0.0177548	1.77821	0.942404	0.25708	0.983614	1.32382e-15
1680	9430018G01Rik	4.32462	0.0524104	-0.942451	-1.35591	-0.573294	NA	0.218631	0.0844597	0.769454
1681	9430019J16Rik	0	NA	NA	NA	NA	NA	NA	NA	NA
1682	9430021M05Rik	0	NA	NA	NA	NA	NA	NA	NA	NA
1683	9430024E24Rik	0.250294	-0.0588669	-0.0693099	0.0273251	0.238291	NA	NA	NA	NA
1684	9430037G07Rik	2.37125	0.656588	0.161706	-0.687077	0.166662	NA	NA	0.437229	0.640457
1685	9430038I01Rik	34.1805	0.329218	-0.131012	-0.254749	-1.38592	0.23971	0.710681	0.491526	0.0297282
1686	9430041J12Rik	0.018254	0	-0.00390654	0	0	NA	NA	NA	NA
1687	9430053O09Rik	3.05632	-0.600602	0.262398	0.522431	0.946503	NA	0.909173	0.613964	0.0901222
1688	9430060I03Rik	1.10318	0.0366173	0.168366	-0.319832	0.932208	NA	NA	NA	NA
1689	9430062P05Rik	6.18187	-0.560515	-0.461354	0.0577303	-0.457433	0.600278	0.618665	1	0.694704
1690	9430065F17Rik	0.0396446	0.0387059	0	0.0546665	0	NA	NA	NA	NA
1691	9430069I07Rik	1.56796	0	0	0	0.362385	NA	NA	NA	0.290972
1692	9430078G10Rik	1.73646	-0.561668	0.216607	-0.0435109	0.765277	NA	NA	0.904335	0.275606
1693	9430078K24Rik	2.2611	0.48841	0.532335	-0.0522107	0.248519	NA	NA	0.865641	0.579872
1694	9430083A17Rik	0.772924	-0.210505	-0.11671	0.0479967	0.265227	NA	NA	NA	NA
1695	9430083M05Rik	0.16804	0	0.0433351	0.0114663	0.247561	NA	NA	NA	NA
1696	9430085M18Rik	0	NA	NA	NA	NA	NA	NA	NA	NA
1697	9430091E24Rik	4.65619	-0.0798079	0.502266	0.025448	0.42522	NA	0.635058	1	0.410847
1698	9430097D07Rik	0.0164618	-0.0576645	0	0	0	NA	NA	NA	NA
1699	9530002B09Rik	0	NA	NA	NA	NA	NA	NA	NA	NA
1700	9530014B07Rik	0	NA	NA	NA	NA	NA	NA	NA	NA
1701	9530018F02Rik	6.1958	0.248052	0.439983	0.532664	0.165626	0.759081	0.525164	0.519835	0.95411
1702	9530020I12Rik	0	NA	NA	NA	NA	NA	NA	NA	NA
1703	9530026F06Rik	0	NA	NA	NA	NA	NA	NA	NA	NA
1704	9530026P05Rik	1.50964	-0.121441	0.177869	-0.559422	0.189068	NA	NA	NA	NA
1705	9530027J09Rik	0.156788	-0.00814915	0.00131894	0	0.218451	NA	NA	NA	NA
1706	9530034E10Rik	0.238551	0.0915229	0.0172227	0.00485983	0.153946	NA	NA	NA	NA
1707	9530036M11Rik	1.47152	0	0	0.0528696	0.358537	NA	NA	NA	NA
1708	9530036O11Rik	0	NA	NA	NA	NA	NA	NA	NA	NA
1709	9530047P18Rik	0	NA	NA	NA	NA	NA	NA	NA	NA
1710	9530051G07Rik	0	NA	NA	NA	NA	NA	NA	NA	NA
1711	9530052C20Rik	2.45466	0.0598063	-0.0813105	0.046969	0.391988	NA	NA	0.983939	0.519692
1712	9530052E02Rik	0.115383	0.0412048	0.0857473	0	0.254848	NA	NA	NA	NA
1713	9530057J20Rik	1.95611	0	0.328032	0.329131	0.580688	NA	NA	0.555365	0.150395
1714	9530059O14Rik	0	NA	NA	NA	NA	NA	NA	NA	NA
1715	9530062K07Rik	2.14176	0.223649	-0.459233	-0.353818	0.903433	NA	NA	0.667668	0.162295
1716	9530068E07Rik	2216.37	0.00977818	-0.133553	-0.232826	-2.54926	0.947373	0.100313	0.00221767	3.61433e-27
1717	9530080O11Rik	0	NA	NA	NA	NA	NA	NA	NA	NA
1718	9530082P21Rik	11.288	-0.728047	-0.78573	0.132158	-1.20584	0.184478	0.130291	0.848259	0.206987
1719	9530091C08Rik	7.03417	0	-0.0189589	-0.0228158	0.461955	1	1	0.995782	0.255146
1720	9630001P10Rik	0	NA	NA	NA	NA	NA	NA	NA	NA
1721	9630002D21Rik	0	NA	NA	NA	NA	NA	NA	NA	NA
1722	9630009A06Rik	0.120258	0.0589077	0.0807093	0	0	NA	NA	NA	NA
1723	9630013A20Rik	0.0896947	0	0	0.150791	0	NA	NA	NA	NA
1724	9630013D21Rik	3.19748	0.0180861	0.779764	-0.498342	-0.393008	NA	0.398611	0.601655	0.976505
1725	9630013K17Rik	0	NA	NA	NA	NA	NA	NA	NA	NA
1726	9630015K15Rik	0	NA	NA	NA	NA	NA	NA	NA	NA
1727	9630025H16Rik	0	NA	NA	NA	NA	NA	NA	NA	NA
1728	9630028B13Rik	0	NA	NA	NA	NA	NA	NA	NA	NA
1729	9630028H03Rik	0.121262	0.0411217	0.0299144	0	0.256742	NA	NA	NA	NA
1730	9630028I04Rik	0.0164618	-0.0576645	0	0	0	NA	NA	NA	NA
1731	9830107B12Rik	1.82043	-0.409309	-0.19828	-0.608175	0.925461	NA	NA	0.551331	0.163475
1732	9830132P13Rik	0.0894467	0	-0.0453373	0.0509223	0.220277	NA	NA	NA	NA
1733	9830166K06Rik	0.110265	0	0.0492487	0	0	NA	NA	NA	NA
1734	9930012K11Rik	33.3446	-1.15128	-0.62052	-0.915169	-1.33452	0.00209376	0.0977667	0.0183681	0.162744
1735	9930014A18Rik	0	NA	NA	NA	NA	NA	NA	NA	NA
1736	9930038B18Rik	0	NA	NA	NA	NA	NA	NA	NA	NA
1737	9930111H07Rik	0	NA	NA	NA	NA	NA	NA	NA	NA
1738	9930111J21Rik1	3.04596	-0.119416	-0.838509	0.24242	1.03864	NA	0.134619	0.848156	0.103306
1739	9930111J21Rik2	3.38758	-0.0288485	-0.0321628	0.0909351	0.615405	NA	1	0.871829	0.255137
1740	a	4.43873	-0.582454	-0.40065	0.394508	1.98837	NA	0.671121	0.331882	0.101198
1741	A030001D20Rik	12.7597	0.43657	0.117739	-0.237073	-1.09902	0.393973	0.84955	0.708873	0.39716
1742	A030010E16Rik	0.462886	0.00830166	-0.102536	0.103528	0.187314	NA	NA	NA	NA
1743	A130010J15Rik	116.354	-0.24824	-0.323359	-0.740122	-1.37959	0.297903	0.134876	0.00086007	0.0308663
1744	A130014A01Rik	10.073	-0.453834	-0.399277	-1.45277	-0.449537	0.48005	0.522126	0.0150351	0.530097
1745	A130030D18Rik	0	NA	NA	NA	NA	NA	NA	NA	NA
1746	A130051J06Rik	7.12342	-1.21244	-1.68812	0.19615	-0.10035	0.11434	0.0388052	0.779059	0.891392
1747	A130071D04Rik	0	NA	NA	NA	NA	NA	NA	NA	NA
1748	A1bg	0	NA	NA	NA	NA	NA	NA	NA	NA
1749	A1cf	0	NA	NA	NA	NA	NA	NA	NA	NA
1750	A230001M10Rik	0	NA	NA	NA	NA	NA	NA	NA	NA
1751	A230004M16Rik	0	NA	NA	NA	NA	NA	NA	NA	NA
1752	A230006K03Rik	0.0148303	0.0338119	0	0	0	NA	NA	NA	NA
1753	A230009B12Rik	0	NA	NA	NA	NA	NA	NA	NA	NA
1754	A230020J21Rik	1.16679	0.0343817	0.54121	0.315666	0.816558	NA	NA	NA	NA
1755	A230028O05Rik	21.2239	-0.797875	-0.766803	0.238824	0.488323	0.0267197	0.0307353	0.680559	0.683305
1756	A230045G11Rik	41.2028	-0.522077	-0.0142914	-0.471036	-1.22845	0.0253849	0.9992	0.126121	0.0978
1757	A230051N06Rik	0	NA	NA	NA	NA	NA	NA	NA	NA
1758	A230054N11Rik	0	NA	NA	NA	NA	NA	NA	NA	NA
1759	A230056J06Rik	0.224559	0	0	0.0284935	0.143246	NA	NA	NA	NA
1760	A230056P14Rik	0.463031	-0.0507006	-0.00357879	0.12065	0.129799	NA	NA	NA	NA
1761	A230057D06Rik	0.412844	0.0711013	0.0423711	-0.127142	0.203589	NA	NA	NA	NA
1762	A230070E04Rik	0.148164	0	0	0.198514	0	NA	NA	NA	NA
1763	A230072C01Rik	11.2844	-0.361794	-0.897583	-0.786421	-0.704819	0.635657	0.0953845	0.216445	0.359892
1764	A230072E10Rik	0.105523	0.0286519	0	0.0455855	0.153553	NA	NA	NA	NA
1765	A230072I06Rik	0	NA	NA	NA	NA	NA	NA	NA	NA
1766	A230077H06Rik	0	NA	NA	NA	NA	NA	NA	NA	NA
1767	A230083G16Rik	0.420778	-0.0157856	0.0068025	-0.0215349	0.159064	NA	NA	NA	NA
1768	A230087F16Rik	3.05863	0.951412	0.200552	1.29389	0.954243	NA	0.938461	0.0775102	0.236006
1769	A230098N10Rik	0.975269	-0.0345211	0.293767	0.00897605	0.700553	NA	NA	NA	NA
1770	A230103J11Rik	0.672201	0.0385572	-0.0351058	0.0374012	0.254577	NA	NA	NA	NA
1771	A230103O09Rik	0	NA	NA	NA	NA	NA	NA	NA	NA
1772	A230107N01Rik	0.807172	0.0534391	0.00589646	0.0472994	0.329231	NA	NA	NA	NA
1773	A230108P19Rik	0.0865627	0	0	0.150791	0	NA	NA	NA	NA
1774	A2m	0	NA	NA	NA	NA	NA	NA	NA	NA
1775	A2ml1	3.13591	0	0	0	0.408127	NA	1	1	0.254072
1776	A330001L22Rik	13.9955	0.229043	0.338889	0.857587	-0.305994	0.739882	0.58481	0.0880101	0.964704
1777	A330008L17Rik	0	NA	NA	NA	NA	NA	NA	NA	NA
1778	A330009N23Rik	8.60554	-0.0240192	0.377171	-0.896676	-0.658403	0.942404	0.522525	0.164042	0.462095
1779	A330015K06Rik	5.89815	-0.209695	1.04095	0.502068	1.68909	0.830464	0.220408	0.625692	0.00425002
1780	A330023F24Rik	6.48515	-0.528786	-0.706785	0.824505	0.679275	0.490135	0.299473	0.215878	0.615115
1781	A330032B11Rik	1.10719	0	0	0	0.362385	NA	NA	NA	NA
1782	A330032P22Rik	0	NA	NA	NA	NA	NA	NA	NA	NA
1783	A330033J07Rik	1.09023	-0.0972062	0.121448	0.164737	0.581504	NA	NA	NA	NA
1784	A330035P11Rik	4.95709	-0.803999	-1.36214	-1.1739	0.510409	NA	0.0770902	0.146657	0.361291
1785	A330040F15Rik	0.0600316	0	-0.0579278	0	0.261283	NA	NA	NA	NA
1786	A330041J22Rik	0.388426	0.117414	0.0469134	0.0846532	0.224435	NA	NA	NA	NA
1787	A330048O09Rik	0	NA	NA	NA	NA	NA	NA	NA	NA
1788	A330049N07Rik	0.428552	0.0240776	0.16147	0.189813	0	NA	NA	NA	NA
1789	A330069E16Rik	73.4686	0.589766	1.78001	3.50134	6.15324	0.269495	4.96889e-06	1.74711e-18	1.26512e-73
1790	A330069K06Rik	0	NA	NA	NA	NA	NA	NA	NA	NA
1791	A330070K13Rik	0	NA	NA	NA	NA	NA	NA	NA	NA
1792	A330074K22Rik	15.4278	-0.888453	-1.06162	0.385598	-1.84094	0.0306685	0.012473	0.452512	0.0560255
1793	A330076C08Rik	0	NA	NA	NA	NA	NA	NA	NA	NA
1794	A330076H08Rik	0.271311	0	0.0232152	0.077676	0.213554	NA	NA	NA	NA
1795	A330093E20Rik	0	NA	NA	NA	NA	NA	NA	NA	NA
1796	A330094K24Rik	0	NA	NA	NA	NA	NA	NA	NA	NA
1797	A330102I10Rik	0.139271	-0.155426	-0.0166804	0	0	NA	NA	NA	NA
1798	A3galt2	5.0621	0.704596	1.37318	1.22433	1.64612	NA	0.0505962	0.0829475	0.0517891
1799	A430005L14Rik	119.457	0.00336006	-0.000136866	-0.300563	-2.00113	1	1	0.0749545	0.000657405
1800	A430010J10Rik	1.6359	-0.0751542	0.81455	0.381502	0.976995	NA	NA	0.442924	0.0779176
1801	A430018G15Rik	3.04075	-0.466526	0.0731615	-0.660059	0.420359	NA	0.921203	0.454935	0.422766
1802	A430027H14Rik	0	NA	NA	NA	NA	NA	NA	NA	NA
1803	A430033K04Rik	81.7345	0.137111	0.334969	0.420373	-0.665207	0.522496	0.0554914	0.0378906	0.255121
1804	A430035B10Rik	1.9191	-0.139855	-0.399435	0.193151	0.516107	NA	NA	0.876656	0.440543
1805	A430046D13Rik	11.3928	-0.441777	-0.454195	-0.351964	-0.20723	0.488234	0.417627	0.603038	0.824221
1806	A430048G15Rik	0	NA	NA	NA	NA	NA	NA	NA	NA
1807	A430057M04Rik	38.3419	-0.117926	-0.758096	0.272961	0.735616	0.767976	0.0127779	0.463595	0.320406
1808	A430060F13Rik	0.113131	0.0408916	0.0767258	0.0108943	0.25508	NA	NA	NA	NA
1809	A430078I02Rik	1.20102	0.139979	0.0324108	0.0659253	0.185912	NA	NA	NA	NA
1810	A430085M09Rik	0	NA	NA	NA	NA	NA	NA	NA	NA
1811	A430088P11Rik	0	NA	NA	NA	NA	NA	NA	NA	NA
1812	A430090L17Rik	0.018254	0	-0.00390654	0	0	NA	NA	NA	NA
1813	A430093F15Rik	0.15247	0.0635947	0.0826278	0.0420011	0	NA	NA	NA	NA
1814	A430102A20Rik	0.179389	0	0	0.198514	0	NA	NA	NA	NA
1815	A430105J06Rik	1.06469	-0.0522914	-0.155151	-0.114188	0.671813	NA	NA	NA	NA
1816	A430108G06Rik	2.29239	-1.33925	-0.121397	-0.0407429	0.629506	NA	NA	0.905254	0.402615
1817	A4galt	0	NA	NA	NA	NA	NA	NA	NA	NA
1818	A4gnt	0.971512	0.16726	-0.071363	-0.123151	0.455035	NA	NA	NA	NA
1819	A530001N23Rik	0.220502	0	-0.0885369	0.0354427	0.192367	NA	NA	NA	NA
1820	A530006G24Rik	0	NA	NA	NA	NA	NA	NA	NA	NA
1821	A530010L16Rik	0	NA	NA	NA	NA	NA	NA	NA	NA
1822	A530013C23Rik	6.38878	-0.118114	-0.803913	0.0570944	-0.0769836	0.907225	0.173309	0.960669	0.899408
1823	A530016L24Rik	0.923507	0.104316	-0.00508309	-0.445817	0.25038	NA	NA	NA	NA
1824	A530020G20Rik	2.02082	-0.318973	0.206158	0.462687	-1.14192	NA	NA	0.63914	0.649716
1825	A530021J07Rik	0	NA	NA	NA	NA	NA	NA	NA	NA
1826	A530040E14Rik	3.80858	-0.50917	-0.626947	2.1218	0.771116	NA	0.440415	0.00162712	0.378371
1827	A530046M15Rik	0.0697408	0.0276043	0.0420096	0	0	NA	NA	NA	NA
1828	A530053G22Rik	0	NA	NA	NA	NA	NA	NA	NA	NA
1829	A530064D06Rik	0.909063	-0.152451	-0.124677	-0.186799	0.384819	NA	NA	NA	NA
1830	A530065N20Rik	0.0333229	0.0307949	0	0.0547657	0	NA	NA	NA	NA
1831	A530072M11Rik	0.494683	0.0490677	-0.156723	0.025419	0.444572	NA	NA	NA	NA
1832	A530076I17Rik	0	NA	NA	NA	NA	NA	NA	NA	NA
1833	A530088E08Rik	0	NA	NA	NA	NA	NA	NA	NA	NA
1834	A530095I07Rik	0.0329236	-0.0969378	0	0	0	NA	NA	NA	NA
1835	A630001G21Rik	8.02508	0.625936	-0.089205	-0.981319	-0.871608	0.274978	1	0.120256	0.423893
1836	A630001O12Rik	5.61936	-0.0847519	0.0809711	0.362928	0.790689	NA	0.775669	0.371288	0.0455486
1837	A630010A05Rik	0	NA	NA	NA	NA	NA	NA	NA	NA
1838	A630012P03Rik	0	NA	NA	NA	NA	NA	NA	NA	NA
1839	A630019I02Rik	0	NA	NA	NA	NA	NA	NA	NA	NA
1840	A630023A22Rik	0.0209448	0	-0.00390654	0	0	NA	NA	NA	NA
1841	A630023P12Rik	0.0616274	-0.0586924	0.0910493	0	0	NA	NA	NA	NA
1842	A630026N12Rik	40.44	0.349153	0.161761	0.610802	1.56762	0.448666	0.754943	0.127734	0.000705466
1843	A630034I12Rik	106.478	1.31345	0.5891	0.126806	0.39718	7.09878e-06	0.048404	0.713511	0.374746
1844	A630039O03Rik	3.11527	0	0	0	0.408113	NA	1	1	0.241629
1845	A630052C17Rik	14.7715	-0.272548	-0.519051	-0.130607	0.359092	0.655181	0.266278	0.848146	0.374954
1846	A630066F11Rik	6.18259	-0.482774	-0.10749	-0.174654	-0.0502386	0.460292	0.949774	0.803868	0.946942
1847	A630072L19Rik	0	NA	NA	NA	NA	NA	NA	NA	NA
1848	A630072M18Rik	44.7177	-0.0300158	-0.254126	0.217389	-0.376246	0.937242	0.366801	0.614653	0.476569
1849	A630073D07Rik	0	NA	NA	NA	NA	NA	NA	NA	NA
1850	A630075F10Rik	0.154551	0	0.0496545	0.042107	0.250856	NA	NA	NA	NA
1851	A630076J17Rik	0	NA	NA	NA	NA	NA	NA	NA	NA
1852	A630077J23Rik	0	NA	NA	NA	NA	NA	NA	NA	NA
1853	A630089N07Rik	33.7138	0.257285	0.1223	-0.41279	0.865037	0.478536	0.782924	0.202645	0.0688286
1854	A630095N17Rik	0	NA	NA	NA	NA	NA	NA	NA	NA
1855	A730004F24Rik	0.0699388	-9.49462e-06	-0.0048451	0	0.264905	NA	NA	NA	NA
1856	A730006G06Rik	0	NA	NA	NA	NA	NA	NA	NA	NA
1857	A730008H23Rik	251.639	-0.228922	0.220792	-0.887189	-1.93954	0.14514	0.129517	2.53791e-10	4.94565e-05
1858	A730009L09Rik	0.0607471	0	0	0.150791	0	NA	NA	NA	NA
1859	A730013G03Rik	2.29293	-0.108013	0.00206509	0.388964	0.964439	NA	NA	0.67603	0.0549274
1860	A730017L22Rik	41.7544	-0.689295	-0.744674	-0.629958	-1.15795	0.000454427	0.000111016	0.0174686	0.0367262
1861	A730018C14Rik	0	NA	NA	NA	NA	NA	NA	NA	NA
1862	A730020E08Rik	1.47402	0.352232	-0.294053	-0.237888	0.200852	NA	NA	NA	NA
1863	A730020M07Rik	0.0154882	0	0	0	0.26877	NA	NA	NA	NA
1864	A730032A03Rik	0.0526875	-0.0506702	-0.00410662	0	0.261806	NA	NA	NA	NA
1865	A730035I17Rik	0	NA	NA	NA	NA	NA	NA	NA	NA
1866	A730036I17Rik	0	NA	NA	NA	NA	NA	NA	NA	NA
1867	A730043L09Rik	0	NA	NA	NA	NA	NA	NA	NA	NA
1868	A730049H05Rik	0.43242	-0.00262138	-0.0177372	0.111556	0.0606164	NA	NA	NA	NA
1869	A730049N16Rik	0	NA	NA	NA	NA	NA	NA	NA	NA
1870	A730056A06Rik	5.71047	-0.196705	-0.966754	-0.464225	-0.690174	0.891001	0.159971	0.515411	0.592775
1871	A730060N03Rik	1.61758	-0.091554	0	0	0.235017	NA	NA	1	0.451841
1872	A730063M14Rik	6.29772	-0.608695	0.910143	0.257398	-0.300955	0.442197	0.156679	0.77785	0.777805
1873	A730081D07Rik	2.06932	-0.769257	-0.777462	-0.0295231	0.446152	NA	NA	0.964204	0.421337
1874	A730082K24Rik	0	NA	NA	NA	NA	NA	NA	NA	NA
1875	A730085K08Rik	0	NA	NA	NA	NA	NA	NA	NA	NA
1876	A730090N16Rik	2.37357	0.241152	0.401375	-0.0591161	0.75746	NA	NA	0.806854	0.213326
1877	A730094K22Rik	3.11274	0	0	0	0.408114	NA	1	1	0.241629
1878	A730098A19Rik	0	NA	NA	NA	NA	NA	NA	NA	NA
1879	A730099G02Rik	0.275614	-0.00903537	0.00743961	0	0.210255	NA	NA	NA	NA
1880	A830005F24Rik	4.30691	-0.717055	-0.0241531	0.706231	-0.208348	NA	1	0.407278	0.967406
1881	A830008E24Rik	0.0896947	0	0	0.150791	0	NA	NA	NA	NA
1882	A830009L08Rik	0.0745133	0.0371695	-0.0843522	0	0	NA	NA	NA	NA
1883	A830011K09Rik	3.22777	0	0	0.137745	0.437551	NA	1	0.755751	0.254072
1884	A830012C17Rik	0.109267	0.107895	0	0	0	NA	NA	NA	NA
1885	A830018L16Rik	0.107755	0	0	0.101573	0	NA	NA	NA	NA
1886	A830019L24Rik	0	NA	NA	NA	NA	NA	NA	NA	NA
1887	A830019P07Rik	0.018254	0	-0.00390654	0	0	NA	NA	NA	NA
1888	A830021F12Rik	0	NA	NA	NA	NA	NA	NA	NA	NA
1889	A830021M18Rik	0.203731	-0.0288162	0.0204826	0.0308275	0.199184	NA	NA	NA	NA
1890	A830029E22Rik	0.0313089	-0.0142821	0	0	0	NA	NA	NA	NA
1891	A830031A19Rik	0	NA	NA	NA	NA	NA	NA	NA	NA
1892	A830035A12Rik	0	NA	NA	NA	NA	NA	NA	NA	NA
1893	A830035O19Rik	2.40572	-0.466816	-0.560078	0.527567	0.141854	NA	NA	0.717375	0.759782
1894	A830036E02Rik	0	NA	NA	NA	NA	NA	NA	NA	NA
1895	A830049F12Rik	17.6735	-0.477234	0.0298217	0.144982	1.98818	0.340273	1	0.949585	0.000242815
1896	A830052D11Rik	1.01858	-0.222875	-0.386456	-0.0806363	0.727828	NA	NA	NA	NA
1897	A830082K12Rik	45.7802	0.521283	-0.130114	-0.387394	-1.57286	0.0571448	0.683412	0.193155	0.012965
1898	A830082N09Rik	19.6609	0.60309	0.235569	-0.224476	-0.799186	0.11957	0.574464	0.671215	0.194045
1899	A830092H15Rik	0	NA	NA	NA	NA	NA	NA	NA	NA
1900	A930001A20Rik	0.0329236	-0.0969378	0	0	0	NA	NA	NA	NA
1901	A930001C03Rik	6.69341	0.769234	0.497735	0.745075	0.259973	0.321958	0.573152	0.391492	0.290972
1902	A930002C04Rik	0.107217	0	-0.00415293	0.150545	0	NA	NA	NA	NA
1903	A930003A15Rik	0	NA	NA	NA	NA	NA	NA	NA	NA
1904	A930003O13Rik	1.54486	0	0	0	0.362373	NA	NA	NA	0.290972
1905	A930004D18Rik	74.8267	0.464205	-0.511332	-1.03779	-1.98768	0.0908718	0.0319267	2.6072e-05	0.00188119
1906	A930005G22Rik	0.0351792	0	0	0.0108761	0	NA	NA	NA	NA
1907	A930005H10Rik	8.69186	0.297928	0.0550311	-0.529398	-1.19721	0.662971	0.98789	0.400669	0.268883
1908	A930006I01Rik	0.0359456	0	0	0	0.216876	NA	NA	NA	NA
1909	A930006K02Rik	0.511692	0.0208173	-0.0656473	0.0437602	0.138578	NA	NA	NA	NA
1910	A930007A09Rik	3.37591	0.145746	-0.602044	0.461703	-0.307657	NA	0.408676	0.6785	0.977748
1911	A930007I19Rik	1.21519	0.158933	0.621454	-0.597051	0.424075	NA	NA	NA	NA
1912	A930009A15Rik	1.56796	0	0	0	0.362385	NA	NA	NA	0.290972
1913	A930011G23Rik	0	NA	NA	NA	NA	NA	NA	NA	NA
1914	A930012L18Rik	5.47291	-0.393468	-0.882115	-0.157337	1.86407	NA	0.258774	0.913089	0.00432706
1915	A930013F10Rik	45.7831	-0.305257	0.542118	1.32827	3.54828	0.542966	0.158623	6.4109e-05	3.30094e-20
1916	A930015D03Rik	62.049	-0.0579864	-0.114505	0.630704	-1.0293	0.898455	0.736576	0.0122847	0.0882944
1917	A930016O22Rik	0.0291539	0	0.0915392	0	0	NA	NA	NA	NA
1918	A930017M01Rik	1.10101	0	0.0925237	0	0.359405	NA	NA	NA	NA
1919	A930018O16Rik	0.514046	0.0673193	0.109012	-0.0752176	0.249505	NA	NA	NA	NA
1920	A930018P22Rik	0	NA	NA	NA	NA	NA	NA	NA	NA
1921	A930019D19Rik	0	NA	NA	NA	NA	NA	NA	NA	NA
1922	A930024E05Rik	12.7883	-0.901076	-0.645648	-0.447664	0.145886	0.0594827	0.182932	0.457546	0.601922
1923	A930027H12Rik	0	NA	NA	NA	NA	NA	NA	NA	NA
1924	A930028N01Rik	0	NA	NA	NA	NA	NA	NA	NA	NA
1925	A930031H19Rik	0	NA	NA	NA	NA	NA	NA	NA	NA
1926	A930033C23Rik	0	NA	NA	NA	NA	NA	NA	NA	NA
1927	A930033H14Rik	29.1763	-0.0335356	0.160292	0.537991	2.13893	1	0.815808	0.376997	1.51704e-05
1928	A930035F09Rik	0.0906525	0	0.0783366	-0.0109637	0.26408	NA	NA	NA	NA
1929	A930037H05Rik	8.19775	-0.402988	-0.79952	-2.09966	-0.791716	0.587664	0.170106	0.00660326	0.454396
1930	A930038B10Rik	0.268045	-0.101184	0.028127	0.0232408	0.216912	NA	NA	NA	NA
1931	A930041C12Rik	0	NA	NA	NA	NA	NA	NA	NA	NA
1932	AA386476	48.9928	0.794596	0.171949	0.821913	3.51694	0.0401998	0.746464	0.0160359	3.37114e-23
1933	AA387200	0	NA	NA	NA	NA	NA	NA	NA	NA
1934	AA387883	0.0179728	0	0	0	0.266167	NA	NA	NA	NA
1935	AA388235	0	NA	NA	NA	NA	NA	NA	NA	NA
1936	AA413626	8.22432	0.531398	2.04822	2.30605	2.89906	0.518254	0.00621009	0.000920541	1.71186e-07
1937	AA414768	0	NA	NA	NA	NA	NA	NA	NA	NA
1938	AA465934	2.92422	0.242467	0.225872	-0.153984	-0.250739	NA	NA	0.853099	0.960337
1939	AA467197	1.55563	0.456672	-0.192665	0.287414	0.892323	NA	NA	NA	0.223397
1940	AA536875	0	NA	NA	NA	NA	NA	NA	NA	NA
1941	AA543186	4.61454	0.0316811	0.390272	-0.352862	0.419039	NA	0.644635	0.648014	0.406312
1942	AA543401	0	NA	NA	NA	NA	NA	NA	NA	NA
1943	AA545190	4.70387	0	0	0	0.449073	NA	1	1	0.223864
1944	AA619741	0	NA	NA	NA	NA	NA	NA	NA	NA
1945	AA623943	0	NA	NA	NA	NA	NA	NA	NA	NA
1946	AA684185	0	NA	NA	NA	NA	NA	NA	NA	NA
1947	AA914427	1.19539	-0.532733	-0.238416	0.899776	0.494887	NA	NA	NA	NA
1948	AA986860	29.6926	0.0102962	0.110571	0.95377	-1.00423	0.995128	0.802035	0.00237962	0.207946
1949	Aaas	483.897	0.318901	0.463586	-0.362253	-0.0921748	0.00264241	2.42717e-06	0.000632463	0.752413
1950	Aacs	2021.37	-0.0367169	-0.468499	-0.572569	0.0769154	0.824937	7.18894e-07	1.76384e-09	0.675406
1951	Aadac	4.70387	0	0	0	0.449073	NA	1	1	0.223864
1952	Aadacl2	0	NA	NA	NA	NA	NA	NA	NA	NA
1953	Aadacl2fm1	5.33138	0	0	0	0.486431	NA	1	1	0.189543
1954	Aadacl2fm2	0	NA	NA	NA	NA	NA	NA	NA	NA
1955	Aadacl2fm3	0	NA	NA	NA	NA	NA	NA	NA	NA
1956	Aadacl3	0	NA	NA	NA	NA	NA	NA	NA	NA
1957	Aadacl4	0	NA	NA	NA	NA	NA	NA	NA	NA
1958	Aadacl4fm1	0	NA	NA	NA	NA	NA	NA	NA	NA
1959	Aadacl4fm2	0	NA	NA	NA	NA	NA	NA	NA	NA
1960	AAdacl4fm3	0	NA	NA	NA	NA	NA	NA	NA	NA
1961	Aadacl4fm4	0	NA	NA	NA	NA	NA	NA	NA	NA
1962	Aadacl4fm5	0.0683893	0.0255571	-0.00570336	0.0534635	0.259881	NA	NA	NA	NA
1963	Aadat	0.171581	0.0666893	0.0830621	0	0	NA	NA	NA	NA
1964	Aagab	325.115	-0.206435	-0.186884	-0.0580948	-0.307556	0.211056	0.2378	0.780441	0.358564
1965	Aak1	2379.16	0.0859175	-0.0450529	-0.03977	-0.185652	0.397585	0.677827	0.727017	0.163605
1966	Aamdc	35.6399	-0.0050881	-0.467918	-1.2321	-0.187612	0.99808	0.0557344	0.000121711	0.88734
1967	Aamp	1540.82	-0.129694	-0.168221	-0.0316231	-1.12129	0.00381278	0.000177493	0.651929	2.05155e-09
1968	Aanat	0.126553	0.0229392	0.0610149	0.0558933	0	NA	NA	NA	NA
1969	Aar2	453.061	0.0355846	-0.177471	0.031754	-0.361368	0.759622	0.039021	0.824003	0.219564
1970	Aard	0	NA	NA	NA	NA	NA	NA	NA	NA
1971	Aars1	4656.81	-0.199936	-0.0894565	0.121393	0.387778	0.00186026	0.199491	0.0645674	1.49914e-05
1972	Aars2	320.756	-0.00412672	0.261137	0.368564	1.34926	0.994477	0.0120856	0.000957389	1.24736e-12
1973	Aarsd1	403.046	0.0848115	0.597393	0.291803	-0.0511117	0.559061	8.68956e-10	0.00735996	0.897611
1974	Aasdh	150.556	-0.126819	-0.28424	0.277444	2.53623	0.614024	0.0880304	0.153494	3.45425e-34
1975	Aasdhppt	244.658	0.0761218	-0.0684951	-0.254796	-0.205156	0.71535	0.735573	0.121469	0.569001
1976	Aass	0.0865627	0	0	0.150791	0	NA	NA	NA	NA
1977	Aatf	845.456	0.23585	-0.103317	-0.102211	-0.45082	0.0550981	0.438765	0.454408	0.00541047
1978	Aatk	0.0340493	-0.0544176	0	0	0.26502	NA	NA	NA	NA
1979	AB010352	85.151	-0.0114009	-0.0582559	-0.0687014	-0.74133	0.969608	0.782924	0.782602	0.222131
1980	AB041806	1.34567	-0.054201	0	0	0.312945	NA	NA	NA	NA
1981	AB124611	0.696948	0.257774	-0.0440048	-0.0885839	0.474778	NA	NA	NA	NA
1982	Abat	1.52493	0	0.0928845	0	0.359058	NA	NA	NA	NA
1983	Abca1	229.851	-0.405717	-0.96871	-0.687026	-1.70846	0.00481189	1.61695e-10	0.000324422	9.10201e-05
1984	Abca12	0.245927	0.05016	0.252499	0	0	NA	NA	NA	NA
1985	Abca13	8.6772	0.813243	1.06938	1.19315	2.67321	0.202888	0.102069	0.192388	0.000906425
1986	Abca14	0	NA	NA	NA	NA	NA	NA	NA	NA
1987	Abca15	0	NA	NA	NA	NA	NA	NA	NA	NA
1988	Abca16	0	NA	NA	NA	NA	NA	NA	NA	NA
1989	Abca17	0.154117	-0.171565	0.0635961	0.0425578	0	NA	NA	NA	NA
1990	Abca2	970.817	-0.0700486	0.226331	0.152012	-0.464187	0.498705	0.00328941	0.0701523	0.0145374
1991	Abca3	504.919	0.0496582	-0.177004	-0.476389	-1.08088	0.673647	0.0398921	5.91836e-08	7.95173e-05
1992	Abca4	6.16485	0.302152	0.254844	0.693267	1.55047	0.622539	0.80478	0.421424	0.00200803
1993	Abca5	402.866	0.0558634	-0.101052	-0.308235	0.161895	0.696389	0.397104	0.00494094	0.597105
1994	Abca6	0.231549	0.0743537	0.0785001	0.101532	0	NA	NA	NA	NA
1995	Abca7	660.64	0.0256284	0.222975	0.572815	1.24222	0.842988	0.00428565	2.40554e-13	2.34382e-18
1996	Abca8a	0.115917	-0.104326	0.125923	0	0	NA	NA	NA	NA
1997	Abca8b	55.5679	0.639656	1.72933	3.21358	2.07712	0.0656189	5.16845e-08	1.27504e-23	2.62862e-06
1998	Abca9	6.71274	0.626019	0.73886	0.940222	0.0488152	0.37403	0.442823	0.346295	0.379337
[truncated: 38,415 more rows]
